# Supplementary material for: Protein functional site annotation using local structure embeddings
Source: Proc Natl Acad Sci U S A. 2025 Aug 20;122(34):e2513219122. doi: 10.1073/pnas.2513219122 (PMC12403137; doi:10.1073/pnas.2513219122)
Supplement: Supplementary file 2 — Dataset S01 (CSV) [file pnas.2513219122.sd01.csv]

protein	function	score	pval	fdr	empirical_pval	empirical_FDR	db_sites	hit_sites	res_match	ec_pred	ec_uniprot	ec_match	ec_homology	function_neglogp	neglogp_FDR	catalytic_sites	catalytic_hits	catalytic_matches	pct_catalytic	active_rmsd	uniprot_name	annotation_score	uniprot_annotations
Q9H0R6	fatty acid amide hydrolase	0.914228981	0.000152598	0.07690638	0	0	['1mt5A_S217', '1mt5A_D237', '1mt5A_T494', '1mt5A_N498', '1mt5A_C144', '1mt5A_R243', '1mt5A_G220', '1mt5A_G219', '1mt5A_S218', '1mt5A_G239', '1mt5A_S241', '1mt5A_I242', '1mt5A_L234', '1mt5A_I238', '1mt5A_M191', '1mt5A_F145', '1mt5A_T185', '1mt5A_T236', '1mt5A_K142', '1mt5A_G216', '1mt5A_P245', '1mt5A_G240', '1mt5A_G222', '1mt5A_V187']	['S171', 'D191', 'T449', 'N453', 'N78', 'R197', 'G174', 'G173', 'S172', 'G193', 'S195', 'T196', 'L188', 'T192', 'A125', 'F79', 'T119', 'S190', 'K76', 'G170', 'P199', 'G194', 'A176', 'L121']	[True, True, True, True, False, True, True, True, True, True, True, False, True, False, False, True, True, False, True, True, True, True, False, False]	3.5.1.99	['6.3.5.7']	FALSE	FALSE	12	inf	['1mt5A_142', '1mt5A_239', '1mt5A_238', '1mt5A_241', '1mt5A_217', '1mt5A_218', '1mt5A_240']	['S171' 'S172' 'G193' 'S195' 'T192' 'K76' 'G194']	[True, True, True, True, False, True, True]	0.857142857	1.475814723	Glutamyl-tRNA(Gln) amidotransferase subunit A, mitochondrial	5	GO--C:glutamyl-tRNA(Gln) amidotransferase complex;GO--C:mitochondrion;GO--F:ATP binding;GO--F:glutaminyl-tRNA synthase (glutamine-hydrolyzing) activity;GO--P:glutaminyl-tRNAGln biosynthesis via transamidation;GO--P:mitochondrial translation;GO--P:regulation of protein stability;Gene3D--Amidase signature (AS) domain;InterPro--Amidase;InterPro--Amidase_dom;InterPro--AS_sf;InterPro--GatA;PANTHER--GL…
P62820	plus-end-directed kinesin ATPase	0.770319487	0.002454219	0.191429108	0	0	['1gojA_T90', '1gojA_A237', '1gojA_S95', '1gojA_G88', '1gojA_G93', '1gojA_A86', '1gojA_G238', '1gojA_S239', '1gojA_Q89', '1gojA_D235', '1gojA_L236', '1gojA_K94', '1gojA_A92', '1gojA_V234', '1gojA_G91']	['S20', 'A68', 'S25', 'G18', 'G23', 'V90', 'G69', 'G69', 'D19', 'D66', 'T67', 'K24', 'V22', 'I64', 'G21']	[False, True, True, True, True, False, True, False, False, True, False, True, False, False, True]	5.6.1.3	['3.6.5.2']	FALSE	FALSE	12	inf	['1gojA_91', '1gojA_235', '1gojA_95', '1gojA_94', '1gojA_96', '1gojA_93', '1gojA_238']	['S25' 'G23' 'G69' 'D66' 'K24' 'G21']	[True, True, True, True, True, True]	0.857142857	1.489248217	Ras-related protein Rab-1A	5	GO--C:cytosol;GO--C:early endosome;GO--C:endomembrane system;GO--C:endoplasmic reticulum;GO--C:extracellular exosome;GO--C:Golgi apparatus;GO--C:Golgi membrane;GO--C:melanosome;GO--C:transport vesicle membrane;GO--F:cadherin binding;GO--F:G protein activity;GO--F:GTP binding;GO--F:GTPase activity;GO--P:autophagosome assembly;GO--P:autophagy;GO--P:cell migration;GO--P:COPII-coated vesicle cargo lo…
P20338	plus-end-directed kinesin ATPase	0.810447766	0.000749335	0.140275448	0	0	['1gojA_V234', '1gojA_D235', '1gojA_N306', '1gojA_S95', '1gojA_G238', '1gojA_G88', '1gojA_A237', '1gojA_A92', '1gojA_Q89', '1gojA_G93', '1gojA_G91', '1gojA_K94', '1gojA_A86', '1gojA_T90', '1gojA_L236']	['I66', 'D68', 'V92', 'S27', 'G71', 'G20', 'A70', 'T24', 'N21', 'G25', 'G23', 'K26', 'V18', 'A22', 'T69']	[False, True, False, True, True, True, True, False, False, True, True, True, False, False, False]	5.6.1.3	['3.6.5.2']	FALSE	FALSE	12	inf	['1gojA_91', '1gojA_235', '1gojA_95', '1gojA_94', '1gojA_96', '1gojA_93', '1gojA_238']	['D68' 'S27' 'G71' 'G25' 'G23' 'K26']	[True, True, True, True, True, True]	0.857142857	1.498294613	Ras-related protein Rab-4A	5	GO--C:cytoplasmic vesicle membrane;GO--C:early endosome membrane;GO--C:extracellular exosome;GO--C:perinuclear region of cytoplasm;GO--C:plasma membrane;GO--C:postsynaptic recycling endosome;GO--C:recycling endosome membrane;GO--C:vesicle;GO--F:G protein activity;GO--F:GDP binding;GO--F:GTP binding;GO--F:GTPase activity;GO--P:antigen processing and presentation;GO--P:protein transport;GO--P:Rab p…
Q8WUD1	plus-end-directed kinesin ATPase	0.811468096	0.001386285	0.155584442	0	0	['1gojA_N306', '1gojA_L236', '1gojA_V234', '1gojA_K94', '1gojA_G91', '1gojA_D235', '1gojA_S206', '1gojA_Q89', '1gojA_G88', '1gojA_T90', '1gojA_G238', '1gojA_A237', '1gojA_S95', '1gojA_A86', '1gojA_A92', '1gojA_G93']	['V85', 'T62', 'I59', 'K19', 'G16', 'D61', 'A182', 'D14', 'G13', 'T15', 'G64', 'A63', 'S20', 'V85', 'V17', 'G18']	[False, False, False, True, True, True, False, False, True, True, True, True, True, False, False, True]	5.6.1.3	['3.6.5.2']	FALSE	FALSE	12	inf	['1gojA_91', '1gojA_235', '1gojA_95', '1gojA_94', '1gojA_96', '1gojA_93', '1gojA_238']	['K19' 'G16' 'D61' 'G64' 'S20' 'G18']	[True, True, True, True, True, True]	0.857142857	1.502059725	Ras-related protein Rab-2B	5	GO--C:acrosomal vesicle;GO--C:endoplasmic reticulum membrane;GO--C:extracellular exosome;GO--C:Golgi apparatus;GO--C:Golgi membrane;GO--C:plasma membrane;GO--F:GTP binding;GO--F:GTPase activity;GO--P:defense response to virus;GO--P:Golgi organization;GO--P:innate immune response;GO--P:positive regulation of exocytosis;GO--P:positive regulation of type I interferon production;GO--P:protein transpo…
P61019	plus-end-directed kinesin ATPase	0.806202802	0.001553663	0.145422858	0	0	['1gojA_T90', '1gojA_K94', '1gojA_D235', '1gojA_V234', '1gojA_N306', '1gojA_A237', '1gojA_G88', '1gojA_G91', '1gojA_G238', '1gojA_G93', '1gojA_S206', '1gojA_S239', '1gojA_S95', '1gojA_Q89', '1gojA_A86', '1gojA_A92']	['T15', 'K19', 'D61', 'I59', 'V85', 'A63', 'G13', 'G16', 'G64', 'G18', 'A182', 'G64', 'S20', 'D14', 'V85', 'V17']	[True, True, True, False, False, True, True, True, True, True, False, False, True, False, False, False]	5.6.1.3	['3.6.5.2']	FALSE	FALSE	12	inf	['1gojA_91', '1gojA_235', '1gojA_95', '1gojA_94', '1gojA_96', '1gojA_93', '1gojA_238']	['K19' 'D61' 'G16' 'G64' 'G18' 'S20']	[True, True, True, True, True, True]	0.857142857	1.502929722	Ras-related protein Rab-2A	5	GO--C:acrosomal vesicle;GO--C:cytosol;GO--C:endoplasmic reticulum membrane;GO--C:endoplasmic reticulum-Golgi intermediate compartment membrane;GO--C:extracellular exosome;GO--C:Golgi apparatus;GO--C:Golgi membrane;GO--C:lysosomal membrane;GO--C:melanosome;GO--C:nucleus;GO--F:GDP binding;GO--F:GTP binding;GO--F:GTPase activity;GO--P:endoplasmic reticulum to Golgi vesicle-mediated transport;GO--P:G…
P61018	plus-end-directed kinesin ATPase	0.812864611	0.001458621	0.139708577	0	0	['1gojA_Q89', '1gojA_A237', '1gojA_A92', '1gojA_A86', '1gojA_G88', '1gojA_G238', '1gojA_G93', '1gojA_S95', '1gojA_V234', '1gojA_N306', '1gojA_G91', '1gojA_D235', '1gojA_T90', '1gojA_S239', '1gojA_K94']	['S16', 'A65', 'T19', 'V13', 'G15', 'G66', 'G20', 'S22', 'I61', 'V87', 'G18', 'D63', 'A17', 'G66', 'K21']	[False, True, False, False, True, True, True, True, False, False, True, True, False, False, True]	5.6.1.3	['3.6.5.2']	FALSE	FALSE	12	inf	['1gojA_91', '1gojA_235', '1gojA_95', '1gojA_94', '1gojA_96', '1gojA_93', '1gojA_238']	['G66' 'G20' 'S22' 'G18' 'D63' 'K21']	[True, True, True, True, True, True]	0.857142857	1.503319111	Ras-related protein Rab-4B	5	GO--C:insulin-responsive compartment;GO--C:perinuclear region of cytoplasm;GO--C:plasma membrane;GO--C:recycling endosome;GO--C:secretory granule membrane;GO--F:G protein activity;GO--F:GTP binding;GO--F:GTPase activity;GO--P:glucose import;GO--P:protein transport;GO--P:Rab protein signal transduction;GO--P:regulation of endocytosis;GO--P:vesicle-mediated transport;Gene3D--P-loop containing nucle…
P62491	plus-end-directed kinesin ATPase	0.775338506	0.002319593	0.180928263	0	0	['1gojA_T90', '1gojA_N306', '1gojA_Q89', '1gojA_L236', '1gojA_V234', '1gojA_A86', '1gojA_G88', '1gojA_G93', '1gojA_K94', '1gojA_A237', '1gojA_S95', '1gojA_A92', '1gojA_G91', '1gojA_G238', '1gojA_D235']	['S20', 'V90', 'D19', 'T67', 'I64', 'V90', 'G18', 'G23', 'K24', 'A68', 'S25', 'V22', 'G21', 'G69', 'D66']	[False, False, False, False, False, False, True, True, True, True, True, False, True, True, True]	5.6.1.3	['3.6.5.2']	FALSE	FALSE	12	inf	['1gojA_91', '1gojA_235', '1gojA_95', '1gojA_94', '1gojA_96', '1gojA_93', '1gojA_238']	['G23' 'K24' 'S25' 'G21' 'G69' 'D66']	[True, True, True, True, True, True]	0.857142857	1.517113531	Ras-related protein Rab-11A	5	GO--C:centriolar satellite;GO--C:centriole;GO--C:centrosome;GO--C:cleavage furrow;GO--C:cytoplasmic vesicle;GO--C:cytoplasmic vesicle membrane;GO--C:cytosol;GO--C:extracellular exosome;GO--C:glutamatergic synapse;GO--C:Golgi apparatus;GO--C:intracellular membrane-bounded organelle;GO--C:multivesicular body;GO--C:phagocytic vesicle;GO--C:postsynaptic recycling endosome;GO--C:protein-containing com…
P10153	ribonuclease V	0.882121696	0.002516877	0.150927722	0	0	['1a4yB_T44', '1a4yB_K40', '1a4yB_F9', '1a4yB_N43', '1a4yB_Q12', '1a4yB_D41', '1a4yB_V113', '1a4yB_L115', '1a4yB_L35', '1a4yB_Y94', '1a4yB_H13', '1a4yB_V105', '1a4yB_C39', '1a4yB_A106', '1a4yB_H114', '1a4yB_I46']	['T69', 'K65', 'F38', 'N68', 'Q41', 'N66', 'V155', 'L71', 'I120', 'Y125', 'H42', 'V136', 'C64', 'A137', 'H156', 'L71']	[True, True, True, True, True, False, True, True, False, True, True, True, True, True, True, False]	3.1.27.8	['4.6.1.18']	FALSE	FALSE	12	inf	['1a4yB_13', '1a4yB_114', '1a4yB_40']	['K65' 'H42' 'H156']	[True, True, True]	1	1.523748252	Non-secretory ribonuclease	5	GO--C:azurophil granule lumen;GO--C:extracellular exosome;GO--C:extracellular region;GO--C:extracellular space;GO--F:lyase activity;GO--F:nucleic acid binding;GO--F:ribonuclease A activity;GO--F:RNA nuclease activity;GO--P:chemotaxis;GO--P:defense response to virus;GO--P:innate immune response in mucosa;GO--P:RNA catabolic process;GO--P:RNA phosphodiester bond hydrolysis;Gene3D--Ribonuclease A-li…
O43708	DDT-dehydrochlorinase	0.787711966	0.010614477	0.121160376	0	0	['3makA_C13', '3makA_S11', '3makA_S10', '3makA_P12']	['S17', 'S15', 'S14', 'C16']	[False, True, True, False]	4.5.1.1	['2.5.1.18', '5.2.1.2']	FALSE	FALSE	12	inf	['3makA_10']	['S14']	[True]	1	1.524834134	Maleylacetoacetate isomerase	5	GO--C:cytosol;GO--C:mitochondrial matrix;GO--C:mitochondrion;GO--F:glutathione peroxidase activity;GO--F:glutathione transferase activity;GO--F:identical protein binding;GO--F:maleylacetoacetate isomerase activity;GO--F:protein homodimerization activity;GO--P:glutathione metabolic process;GO--P:L-phenylalanine catabolic process;GO--P:tyrosine catabolic process;Gene3D---;Gene3D--Glutaredoxin;Inter…
Q99578	plus-end-directed kinesin ATPase	0.770213692	0.00180094	0.166560943	0	0	['1gojA_T90', '1gojA_L236', '1gojA_G91', '1gojA_Q89', '1gojA_G93', '1gojA_A86', '1gojA_N306', '1gojA_G88', '1gojA_A92', '1gojA_A237', '1gojA_D235', '1gojA_V234', '1gojA_S95', '1gojA_K94', '1gojA_G238']	['G29', 'T75', 'G30', 'A28', 'G32', 'C98', 'C98', 'G27', 'V31', 'A76', 'D74', 'I72', 'S34', 'K33', 'G77']	[False, False, True, False, True, False, False, True, False, True, True, False, True, True, True]	5.6.1.3	['3.6.5.2']	FALSE	FALSE	12	inf	['1gojA_91', '1gojA_235', '1gojA_95', '1gojA_94', '1gojA_96', '1gojA_93', '1gojA_238']	['G30' 'G32' 'D74' 'S34' 'K33' 'G77']	[True, True, True, True, True, True]	0.857142857	1.53075568	GTP-binding protein Rit2	5	GO--C:cell body;GO--C:cytoplasm;GO--C:cytosol;GO--C:dendritic tree;GO--C:Golgi apparatus;GO--C:membrane raft;GO--C:neuron projection;GO--C:nucleoplasm;GO--C:nucleus;GO--C:plasma membrane;GO--C:synapse;GO--F:calmodulin binding;GO--F:chromatin binding;GO--F:G protein activity;GO--F:GDP binding;GO--F:GTP binding;GO--F:GTPase activity;GO--F:semaphorin receptor binding;GO--P:adenylate cyclase-activati…
Q92963	plus-end-directed kinesin ATPase	0.788615939	0.001159975	0.125135378	0	0	['1gojA_V234', '1gojA_S239', '1gojA_Q89', '1gojA_S95', '1gojA_G91', '1gojA_D235', '1gojA_T90', '1gojA_G88', '1gojA_N306', '1gojA_A86', '1gojA_L236', '1gojA_G93', '1gojA_G238', '1gojA_A92', '1gojA_K94', '1gojA_A237']	['I73', 'A29', 'A29', 'S35', 'G31', 'D75', 'G30', 'G28', 'C99', 'C99', 'T76', 'G33', 'G78', 'V32', 'K34', 'A77']	[False, False, False, True, True, True, False, True, False, False, False, True, True, False, True, True]	5.6.1.3	['3.6.5.2']	FALSE	FALSE	12	inf	['1gojA_91', '1gojA_235', '1gojA_95', '1gojA_94', '1gojA_96', '1gojA_93', '1gojA_238']	['S35' 'G31' 'D75' 'G33' 'G78' 'K34']	[True, True, True, True, True, True]	0.857142857	1.540187582	GTP-binding protein Rit1	5	GO--C:plasma membrane;GO--F:calmodulin binding;GO--F:G protein activity;GO--F:GDP binding;GO--F:GTP binding;GO--F:GTPase activity;GO--P:Ras protein signal transduction;GO--P:signal transduction;Gene3D--P-loop containing nucleotide triphosphate hydrolases;InterPro--P-loop_NTPase;InterPro--Small_GTP-bd_dom;InterPro--Small_GTPase;InterPro--Small_GTPase_Ras-type;PANTHER--GTP-BINDING PROTEIN RIT1;PANT…
Q96DP5	formyltetrahydrofolate dehydrogenase	0.837307058	0.003728281	0.147723375	0	0	['1s3iA_Q193', '1s3iA_R114', '1s3iA_S108', '1s3iA_D142', '1s3iA_G115', '1s3iA_H106', '1s3iA_P107', '1s3iA_T133']	['Q233', 'R154', 'S148', 'D183', 'G155', 'H146', 'P147', 'T173']	[True, True, True, True, True, True, True, True]	1.5.1.6	['2.1.2.9']	FALSE	FALSE	12	inf	['1s3iA_142', '1s3iA_106']	['D183' 'H146']	[True, True]	1	1.562441675	Methionyl-tRNA formyltransferase, mitochondrial	5	GO--C:mitochondrion;GO--F:methionyl-tRNA formyltransferase activity;GO--P:conversion of methionyl-tRNA to N-formyl-methionyl-tRNA;Gene3D---;InterPro--Fmt;InterPro--Formyl_trans_C;InterPro--Formyl_transf_N;InterPro--Formyl_transf_N_sf;InterPro--Formyl_transferase-like_C_sf;InterPro--Met-tRNA-FMT_N;PANTHER--METHIONYL-TRNA FORMYLTRANSFERASE;PANTHER--METHIONYL-TRNA FORMYLTRANSFERASE, MITOCHONDRIAL;Pf…
P07998	ribonuclease V	0.921444989	0.002257253	0.358243426	0	0	['1a4yB_H13', '1a4yB_L115', '1a4yB_H114', '1a4yB_Y94', '1a4yB_Q12', '1a4yB_P38', '1a4yB_T44', '1a4yB_V113', '1a4yB_I46', '1a4yB_I42', '1a4yB_L35', '1a4yB_V105', '1a4yB_C39', '1a4yB_A106', '1a4yB_N43', '1a4yB_K40', '1a4yB_F9']	['H40', 'V75', 'H147', 'Y125', 'Q39', 'P121', 'T73', 'V146', 'V75', 'V71', 'M63', 'V136', 'C68', 'A137', 'N72', 'K69', 'F36']	[True, False, True, True, True, True, True, True, False, False, False, True, True, True, True, True, True]	3.1.27.8	['4.6.1.18']	FALSE	FALSE	12	inf	['1a4yB_13', '1a4yB_114', '1a4yB_40']	['H40' 'H147' 'K69']	[True, True, True]	1	1.565266812	Ribonuclease pancreatic	5	GO--C:extracellular exosome;GO--F:lyase activity;GO--F:nucleic acid binding;GO--F:ribonuclease A activity;GO--F:RNA nuclease activity;GO--P:defense response to Gram-positive bacterium;GO--P:RNA phosphodiester bond hydrolysis;Gene3D--Ribonuclease A-like domain;InterPro--RNaseA;InterPro--RNaseA-like_dom_sf;InterPro--RNaseA_AS;InterPro--RNaseA_domain;PANTHER--RIBONUCLEASE;PANTHER--RIBONUCLEASE PANCR…
P0CG29	DDT-dehydrochlorinase	0.791814262	0.010459523	0.099246185	0	0	['3makA_R14', '3makA_S10', '3makA_P12', '3makA_S11', '3makA_P8', '3makA_L7', '3makA_C13']	['R15', 'S11', 'P13', 'Q12', 'L9', 'V33', 'S14']	[True, True, True, False, False, False, False]	4.5.1.1	['2.5.1.18']	FALSE	FALSE	12	inf	['3makA_10']	['S11']	[True]	1	1.57526608	Glutathione S-transferase theta-2	4	GO--C:cytoplasm;GO--C:cytosol;GO--C:extracellular exosome;GO--C:nucleus;GO--F:glutathione transferase activity;GO--P:glutathione metabolic process;Gene3D---;Gene3D--Glutaredoxin;InterPro--Glutathione-S-Trfase_C-like;InterPro--Glutathione-S-Trfase_C_sf;InterPro--Glutathione_S-Trfase;InterPro--Glutathione_S-Trfase_N;InterPro--GST_C;InterPro--GST_C_Theta;InterPro--GST_N_Theta;InterPro--Thioredoxin-l…
P0CG30	DDT-dehydrochlorinase	0.784113661	0.013652476	0.108294213	0	0	['3makA_S10', '3makA_P12', '3makA_P8', '3makA_C13', '3makA_G9', '3makA_S11', '3makA_R14']	['S11', 'P13', 'L9', 'S14', 'A158', 'Q12', 'R15']	[True, True, False, False, False, False, True]	4.5.1.1	['2.5.1.18']	FALSE	FALSE	12	inf	['3makA_10']	['S11']	[True]	1	1.576294734	Glutathione S-transferase theta-2B	5	GO--C:cytoplasm;GO--C:cytosol;GO--C:extracellular exosome;GO--C:nucleoplasm;GO--F:glutathione transferase activity;GO--P:glutathione metabolic process;Gene3D---;Gene3D--Glutaredoxin;InterPro--Glutathione-S-Trfase_C-like;InterPro--Glutathione-S-Trfase_C_sf;InterPro--Glutathione_S-Trfase_N;InterPro--GST_C;InterPro--GST_C_Theta;InterPro--GST_N_Theta;InterPro--Thioredoxin-like_sf;PANTHER---;PANTHER--…
P30711	DDT-dehydrochlorinase	0.79427362	0.01486983	0.11284477	0	0	['3makA_P12', '3makA_S10', '3makA_C13', '3makA_R14', '3makA_S11', '3makA_L7']	['P13', 'S11', 'C14', 'R15', 'Q12', 'V33']	[True, True, True, True, False, False]	4.5.1.1	['2.5.1.18']	FALSE	FALSE	12	inf	['3makA_10']	['S11']	[True]	1	1.585171823	Glutathione S-transferase theta-1	5	GO--C:cytoplasm;GO--C:cytosol;GO--C:extracellular exosome;GO--F:glutathione peroxidase activity;GO--F:glutathione transferase activity;GO--P:glutathione metabolic process;Gene3D---;Gene3D--Glutaredoxin;InterPro--Glutathione-S-Trfase_C-like;InterPro--Glutathione-S-Trfase_C_sf;InterPro--Glutathione_S-Trfase;InterPro--Glutathione_S-Trfase_N;InterPro--GST_C;InterPro--GST_C_Theta;InterPro--GST_N_Theta…
A0A1W2PR19	DDT-dehydrochlorinase	0.791784344	0.02373885	0.1434356	0	0	['3makA_S11', '3makA_P12', '3makA_C13', '3makA_S10', '3makA_R14', '3makA_L7']	['A12', 'P13', 'C14', 'S11', 'R15', 'V33']	[False, True, True, True, True, False]	4.5.1.1	['2.5.1.18']	FALSE	FALSE	12	inf	['3makA_10']	['S11']	[True]	1	1.593685934	Glutathione S-transferase theta-4	3	GO--C:cytoplasm;GO--C:cytosol;GO--F:glutathione transferase activity;GO--P:glutathione metabolic process;Gene3D---;Gene3D--Glutaredoxin;InterPro--Glutathione-S-Trfase_C-like;InterPro--Glutathione-S-Trfase_C_sf;InterPro--Glutathione_S-Trfase;InterPro--Glutathione_S-Trfase_N;InterPro--GST_C;InterPro--GST_C_Theta;InterPro--Thioredoxin-like_sf;PANTHER---;PANTHER--GLUTATHIONE S-TRANSFERASE THETA-4-REL…
P34096	ribonuclease 1	0.969463077	0.000289928	0.248456237	0	0	['1ruvA_N44', '1ruvA_K41', '1ruvA_F46', '1ruvA_H12', '1ruvA_A109', '1ruvA_Q11', '1ruvA_F8', '1ruvA_V108', '1ruvA_R10', '1ruvA_V47', '1ruvA_T45', '1ruvA_F120', '1ruvA_Y97', '1ruvA_D121', '1ruvA_I107', '1ruvA_C40', '1ruvA_H119', '1ruvA_V118', '1ruvA_M13', '1ruvA_C65', '1ruvA_L35', '1ruvA_K66', '1ruvA_V43']	['N71', 'K68', 'F73', 'H40', 'A134', 'Q39', 'F36', 'I133', 'R38', 'I74', 'T72', 'F145', 'Y122', 'D146', 'V132', 'C120', 'H144', 'V143', 'V41', 'C92', 'M62', 'K93', 'F70']	[True, True, True, True, True, True, True, False, True, False, True, True, True, True, False, True, True, True, False, True, False, True, False]	4.6.1.18	['3.1.27.-']	FALSE	FALSE	12	inf	['1ruvA_12', '1ruvA_121', '1ruvA_120', '1ruvA_41', '1ruvA_119']	['K68' 'H40' 'F145' 'D146' 'H144']	[True, True, True, True, True]	1	1.60805568	Ribonuclease 4	5	GO--C:extracellular region;GO--C:extracellular space;GO--F:nucleic acid binding;GO--F:ribonuclease A activity;GO--F:RNA nuclease activity;GO--P:defense response to Gram-positive bacterium;GO--P:mRNA cleavage;GO--P:RNA phosphodiester bond hydrolysis;Gene3D--Ribonuclease A-like domain;InterPro--RNaseA;InterPro--RNaseA-like_dom_sf;InterPro--RNaseA_AS;InterPro--RNaseA_domain;PANTHER--RIBONUCLEASE;PAN…
P03950	ribonuclease 4	0.930942964	0.001664573	0.327175211	0	0	['2rnfA_A106', '2rnfA_L9', '2rnfA_I46', '2rnfA_V115', '2rnfA_C39', '2rnfA_T44', '2rnfA_F8', '2rnfA_N43', '2rnfA_I105', '2rnfA_F45', '2rnfA_M34', '2rnfA_Y94', '2rnfA_H116', '2rnfA_Q11', '2rnfA_H12', '2rnfA_K40']	['A130', 'L34', 'I70', 'V137', 'C63', 'T68', 'F33', 'N67', 'V129', 'F69', 'L59', 'Y118', 'H138', 'Q36', 'H37', 'K64']	[True, True, True, True, True, True, True, True, False, True, False, True, True, True, True, True]	4.6.1.18	['3.1.27.-']	FALSE	FALSE	12	inf	['2rnfA_40', '2rnfA_116', '2rnfA_12']	['H138' 'H37' 'K64']	[True, True, True]	1	1.668938476	Angiogenin	5	GO--C:actin cytoskeleton;GO--C:angiogenin-PRI complex;GO--C:basement membrane;GO--C:chromosome;GO--C:cytoplasmic vesicle;GO--C:cytosol;GO--C:extracellular region;GO--C:extracellular space;GO--C:growth cone;GO--C:neuronal cell body;GO--C:nucleolus;GO--C:nucleus;GO--F:actin binding;GO--F:copper ion binding;GO--F:DNA binding;GO--F:endonuclease activity;GO--F:heparin binding;GO--F:peptide binding;GO-…
Q8TDE3	ribonuclease 4	0.910223175	0.00206771	0.297573121	0	0	['2rnfA_A106', '2rnfA_H12', '2rnfA_T44', '2rnfA_F8', '2rnfA_I105', '2rnfA_Y94', '2rnfA_I46', '2rnfA_H116', '2rnfA_D118', '2rnfA_F45', '2rnfA_Q11', '2rnfA_N43', '2rnfA_V13', '2rnfA_C39', '2rnfA_K40', '2rnfA_L9', '2rnfA_V115']	['A132', 'H42', 'T69', 'F38', 'V131', 'Y120', 'L71', 'H149', 'D151', 'F70', 'Q41', 'N68', 'V43', 'C64', 'K65', 'T40', 'V148']	[True, True, True, True, False, True, False, True, True, True, True, True, True, True, True, False, True]	4.6.1.18	['3.1.27.-']	FALSE	FALSE	12	inf	['2rnfA_40', '2rnfA_116', '2rnfA_12']	['H42' 'H149' 'K65']	[True, True, True]	1	1.679132922	Ribonuclease 8	4	GO--C:extracellular space;GO--F:nucleic acid binding;GO--F:ribonuclease A activity;GO--F:RNA nuclease activity;GO--P:antifungal innate immune response;GO--P:defense response to fungus;GO--P:defense response to Gram-negative bacterium;GO--P:defense response to Gram-positive bacterium;GO--P:innate immune response;Gene3D--Ribonuclease A-like domain;InterPro--RNaseA;InterPro--RNaseA-like_dom_sf;Inter…
Q93091	ribonuclease 4	0.89936733	0.001498893	0.275264089	0	0	['2rnfA_A106', '2rnfA_C39', '2rnfA_I105', '2rnfA_V115', '2rnfA_H12', '2rnfA_F8', '2rnfA_H116', '2rnfA_N43', '2rnfA_V13', '2rnfA_T44', '2rnfA_Q11', '2rnfA_I46', '2rnfA_D118', '2rnfA_Y94', '2rnfA_K40', '2rnfA_L9', '2rnfA_F45']	['A128', 'C114', 'V127', 'V144', 'H38', 'F34', 'H145', 'N64', 'I39', 'T65', 'Q37', 'L67', 'D147', 'Y116', 'K61', 'I36', 'F66']	[True, True, False, True, True, True, True, True, False, True, True, False, True, True, True, False, True]	4.6.1.18	['3.1.27.-']	FALSE	FALSE	12	inf	['2rnfA_40', '2rnfA_116', '2rnfA_12']	['H38' 'H145' 'K61']	[True, True, True]	1	1.684018572	Ribonuclease K6	5	GO--C:cytoplasmic vesicle;GO--C:extracellular region;GO--C:extracellular space;GO--C:lysosome;GO--F:endonuclease activity;GO--F:nucleic acid binding;GO--F:RNA nuclease activity;GO--P:antibacterial humoral response;GO--P:antimicrobial humoral immune response mediated by antimicrobial peptide;GO--P:defense response;GO--P:defense response to Gram-negative bacterium;GO--P:defense response to Gram-pos…
P12724	ribonuclease 1	0.908014309	0.000939256	0.250895847	0	0	['1ruvA_N44', '1ruvA_V108', '1ruvA_F8', '1ruvA_H12', '1ruvA_C40', '1ruvA_T45', '1ruvA_A109', '1ruvA_V118', '1ruvA_I107', '1ruvA_Y97', '1ruvA_K41', '1ruvA_D121', '1ruvA_V47', '1ruvA_H119', '1ruvA_Q11', '1ruvA_F46', '1ruvA_M13', '1ruvA_C65', '1ruvA_A122', '1ruvA_F120', '1ruvA_V43']	['N68', 'V136', 'F38', 'H42', 'C64', 'T69', 'A137', 'V154', 'V135', 'Y125', 'K65', 'D157', 'L71', 'H155', 'Q41', 'F70', 'I43', 'C89', 'T158', 'L156', 'Q67']	[True, True, True, True, True, True, True, True, False, True, True, True, False, True, True, True, False, True, False, False, False]	4.6.1.18	['3.1.27.-']	FALSE	FALSE	12	inf	['1ruvA_12', '1ruvA_121', '1ruvA_120', '1ruvA_41', '1ruvA_119']	['H42' 'K65' 'D157' 'H155' 'L156']	[True, True, True, True, False]	0.8	1.686629335	Eosinophil cationic protein	5	GO--C:azurophil granule lumen;GO--C:extracellular region;GO--C:extracellular space;GO--F:endonuclease activity;GO--F:lipopolysaccharide binding;GO--F:nucleic acid binding;GO--F:RNA nuclease activity;GO--P:antibacterial humoral response;GO--P:antimicrobial humoral immune response mediated by antimicrobial peptide;GO--P:chemotaxis;GO--P:defense response to Gram-negative bacterium;GO--P:defense resp…
P34096	ribonuclease 4	0.97473686	0.000562555	0.248456237	0	0	['2rnfA_N43', '2rnfA_F45', '2rnfA_F117', '2rnfA_T44', '2rnfA_L9', '2rnfA_H12', '2rnfA_A106', '2rnfA_I46', '2rnfA_I105', '2rnfA_V13', '2rnfA_D118', '2rnfA_F8', '2rnfA_Y94', '2rnfA_V115', '2rnfA_M34', '2rnfA_Q11', '2rnfA_K40', '2rnfA_C39', '2rnfA_H116']	['N71', 'F73', 'F145', 'T72', 'L37', 'H40', 'A134', 'I74', 'I133', 'V41', 'D146', 'F36', 'Y122', 'V143', 'M62', 'Q39', 'K68', 'C67', 'H144']	[True, True, True, True, True, True, True, True, True, True, True, True, True, True, True, True, True, True, True]	4.6.1.18	['3.1.27.-']	FALSE	FALSE	12	inf	['2rnfA_40', '2rnfA_116', '2rnfA_12']	['H40' 'K68' 'H144']	[True, True, True]	1	1.68777645	Ribonuclease 4	5	GO--C:extracellular region;GO--C:extracellular space;GO--F:nucleic acid binding;GO--F:ribonuclease A activity;GO--F:RNA nuclease activity;GO--P:defense response to Gram-positive bacterium;GO--P:mRNA cleavage;GO--P:RNA phosphodiester bond hydrolysis;Gene3D--Ribonuclease A-like domain;InterPro--RNaseA;InterPro--RNaseA-like_dom_sf;InterPro--RNaseA_AS;InterPro--RNaseA_domain;PANTHER--RIBONUCLEASE;PAN…
Q9H1E1	ribonuclease 4	0.924267258	0.00174741	0.264281128	0	0	['2rnfA_A106', '2rnfA_V13', '2rnfA_F8', '2rnfA_N43', '2rnfA_C39', '2rnfA_H12', '2rnfA_Q11', '2rnfA_I46', '2rnfA_I105', '2rnfA_K40', '2rnfA_D118', '2rnfA_H116', '2rnfA_Y94', '2rnfA_T44', '2rnfA_F45', '2rnfA_V115']	['A133', 'M44', 'F39', 'N69', 'C65', 'H43', 'Q42', 'L72', 'V132', 'K66', 'D153', 'H151', 'Y121', 'T70', 'F71', 'V150']	[True, False, True, True, True, True, True, False, False, True, True, True, True, True, True, True]	4.6.1.18	['3.1.27.-']	FALSE	FALSE	12	inf	['2rnfA_40', '2rnfA_116', '2rnfA_12']	['H43' 'K66' 'H151']	[True, True, True]	1	1.692798252	Ribonuclease 7	5	GO--C:cytoplasm;GO--C:extracellular region;GO--C:extracellular space;GO--F:endonuclease activity;GO--F:lipopolysaccharide binding;GO--F:nucleic acid binding;GO--F:peptidoglycan binding;GO--F:RNA nuclease activity;GO--P:antibacterial humoral response;GO--P:antimicrobial humoral immune response mediated by antimicrobial peptide;GO--P:cytolysis in another organism;GO--P:defense response to fungus;GO…
P12724	ribonuclease 4	0.922274079	0.001313329	0.250895847	0	0	['2rnfA_A106', '2rnfA_D118', '2rnfA_I105', '2rnfA_H12', '2rnfA_Q11', '2rnfA_N43', '2rnfA_F8', '2rnfA_F45', '2rnfA_H116', '2rnfA_Y94', '2rnfA_K40', '2rnfA_T44', '2rnfA_I46', '2rnfA_V13', '2rnfA_C39', '2rnfA_V115']	['A137', 'D157', 'V136', 'H42', 'Q41', 'N68', 'F38', 'F70', 'H155', 'Y125', 'K65', 'T69', 'L71', 'I43', 'C64', 'V154']	[True, True, False, True, True, True, True, True, True, True, True, True, False, False, True, True]	4.6.1.18	['3.1.27.-']	FALSE	FALSE	12	inf	['2rnfA_40', '2rnfA_116', '2rnfA_12']	['H42' 'H155' 'K65']	[True, True, True]	1	1.709415976	Eosinophil cationic protein	5	GO--C:azurophil granule lumen;GO--C:extracellular region;GO--C:extracellular space;GO--F:endonuclease activity;GO--F:lipopolysaccharide binding;GO--F:nucleic acid binding;GO--F:RNA nuclease activity;GO--P:antibacterial humoral response;GO--P:antimicrobial humoral immune response mediated by antimicrobial peptide;GO--P:chemotaxis;GO--P:defense response to Gram-negative bacterium;GO--P:defense resp…
Q9BYV1	2,2-dialkylglycine decarboxylase (pyruvate)	0.893898147	1.07E-05	0.006755501	0	0	['1d7rA_D243', '1d7rA_T269', '1d7rA_N115', '1d7rA_L274', '1d7rA_H139', '1d7rA_I407', '1d7rA_A245', '1d7rA_P211', '1d7rA_I212', '1d7rA_A276', '1d7rA_T273', '1d7rA_Q246', '1d7rA_T247', '1d7rA_G140', '1d7rA_S214', '1d7rA_R406', '1d7rA_R251', '1d7rA_E210', '1d7rA_S137', '1d7rA_S215', '1d7rA_A209', '1d7rA_F405', '1d7rA_K272', '1d7rA_L242', '1d7rA_E244', '1d7rA_G275', '1d7rA_S271']	['D320', 'T347', 'N174', 'I352', 'H198', 'I483', 'V322', 'P288', 'I289', 'G353', 'G351', 'Q323', 'T324', 'G199', 'G291', 'R482', 'R328', 'E287', 'A196', 'V292', 'A286', 'F481', 'K350', 'A319', 'E321', 'G353', 'A349']	[True, True, True, False, True, True, False, True, True, False, False, True, True, True, False, True, True, True, False, False, True, True, True, False, True, True, False]	4.1.1.64	['2.6.1.40', '2.6.1.44']	FALSE	FALSE	12	inf	['1d7rA_243', '1d7rA_246', '1d7rA_210', '1d7rA_406', '1d7rA_138', '1d7rA_272']	['D320' 'Q323' 'R482' 'E287' 'K350']	[True, True, True, True, True]	0.833333333	1.757445072	Alanine--glyoxylate aminotransferase 2, mitochondrial	5	GO--C:mitochondrial matrix;GO--C:mitochondrion;GO--F:(R)-3-amino-2-methylpropionate-pyruvate transaminase activity;GO--F:alanine-glyoxylate transaminase activity;GO--F:pyridoxal phosphate binding;GO--P:glycine biosynthetic process, by transamination of glyoxylate;GO--P:glyoxylate catabolic process;GO--P:L-alanine catabolic process, by transamination;GO--P:positive regulation of nitric oxide biosy…
Q9H1E1	ribonuclease 1	0.939650883	0.00062701	0.215442159	0	0	['1ruvA_D121', '1ruvA_F8', '1ruvA_H12', '1ruvA_N44', '1ruvA_A109', '1ruvA_V108', '1ruvA_M13', '1ruvA_V118', '1ruvA_V47', '1ruvA_K41', '1ruvA_C40', '1ruvA_Y97', '1ruvA_P42', '1ruvA_T45', '1ruvA_F46', '1ruvA_H119', '1ruvA_V43', '1ruvA_L35', '1ruvA_I107', '1ruvA_Q11', '1ruvA_K66', '1ruvA_C65', '1ruvA_F120']	['D153', 'F39', 'H43', 'N69', 'A133', 'V132', 'M44', 'V150', 'L72', 'K66', 'C65', 'Y121', 'D67', 'T70', 'F71', 'H151', 'L68', 'T62', 'V131', 'Q42', 'K91', 'C90', 'L152']	[True, True, True, True, True, True, True, True, False, True, True, True, False, True, True, True, False, False, False, True, True, True, False]	4.6.1.18	['3.1.27.-']	FALSE	FALSE	12	inf	['1ruvA_12', '1ruvA_121', '1ruvA_120', '1ruvA_41', '1ruvA_119']	['D153' 'H43' 'K66' 'H151' 'L152']	[True, True, True, True, False]	0.8	1.759171427	Ribonuclease 7	5	GO--C:cytoplasm;GO--C:extracellular region;GO--C:extracellular space;GO--F:endonuclease activity;GO--F:lipopolysaccharide binding;GO--F:nucleic acid binding;GO--F:peptidoglycan binding;GO--F:RNA nuclease activity;GO--P:antibacterial humoral response;GO--P:antimicrobial humoral immune response mediated by antimicrobial peptide;GO--P:cytolysis in another organism;GO--P:defense response to fungus;GO…
Q9NQ88	phosphoglycerate mutase (2,3-diphosphoglycerate-dependent)	0.853089545	0.000619663	0.076268091	0	0	['1qhfA_H181', '1qhfA_E86', '1qhfA_S55', '1qhfA_G9', '1qhfA_H8', '1qhfA_S58', '1qhfA_A60', '1qhfA_T63', '1qhfA_L57', '1qhfA_R157', '1qhfA_G21', '1qhfA_R87', '1qhfA_G182', '1qhfA_L84', '1qhfA_R59', '1qhfA_A180', '1qhfA_R7', '1qhfA_N183']	['H198', 'E89', 'S57', 'G12', 'H11', 'M60', 'T62', 'T65', 'L59', 'R131', 'G24', 'R90', 'G199', 'L87', 'R61', 'S197', 'R10', 'A200']	[True, True, True, True, True, False, False, True, True, True, True, True, True, True, True, False, True, False]	5.4.2.11	['3.1.3.46']	FALSE	FALSE	12	inf	['1qhfA_8', '1qhfA_59', '1qhfA_181', '1qhfA_86']	['H198' 'E89' 'H11' 'R61']	[True, True, True, True]	1	1.765802072	Fructose-2,6-bisphosphatase TIGAR	5	GO--C:cytoplasm;GO--C:cytosol;GO--C:mitochondrial outer membrane;GO--C:nucleus;GO--F:fructose-2,6-bisphosphate 2-phosphatase activity;GO--P:cardiac muscle cell apoptotic process;GO--P:cellular response to cobalt ion;GO--P:cellular response to hypoxia;GO--P:DNA damage response;GO--P:fructose 1,6-bisphosphate metabolic process;GO--P:fructose 2,6-bisphosphate metabolic process;GO--P:glucose cataboli…
Q96HS1	phosphoglycerate mutase (2,3-diphosphoglycerate-dependent)	0.883520592	0.000347742	0.054247711	0	0	['1qhfA_A60', '1qhfA_T63', '1qhfA_A180', '1qhfA_H181', '1qhfA_N183', '1qhfA_I61', '1qhfA_L84', '1qhfA_L185', '1qhfA_R59', '1qhfA_G182', '1qhfA_S184', '1qhfA_S55', '1qhfA_L57', '1qhfA_R7', '1qhfA_S58', '1qhfA_E86', '1qhfA_R157', '1qhfA_H8']	['A153', 'T156', 'C229', 'H230', 'N232', 'I154', 'L175', 'I234', 'R152', 'A231', 'V233', 'S148', 'M150', 'R104', 'T151', 'E177', 'R235', 'H105']	[True, True, False, True, True, True, True, False, True, False, False, True, False, True, False, True, True, True]	5.4.2.11	['3.1.3.16']	FALSE	FALSE	12	inf	['1qhfA_8', '1qhfA_59', '1qhfA_181', '1qhfA_86']	['H230' 'R152' 'E177' 'H105']	[True, True, True, True]	1	1.7782951	Serine/threonine-protein phosphatase PGAM5, mitochondrial	5	GO--C:mitochondrial inner membrane;GO--C:mitochondrial outer membrane;GO--C:mitochondrion;GO--F:GTPase activator activity;GO--F:myosin phosphatase activity;GO--F:phosphatase activity;GO--F:protein serine/threonine phosphatase activity;GO--F:protein-containing complex binding;GO--P:macroautophagy;GO--P:necroptotic process;GO--P:negative regulation of cold-induced thermogenesis;GO--P:peptidyl-threo…
Q8TDE3	ribonuclease 1	0.950919039	0.000734613	0.297573121	0	0	['1ruvA_D121', '1ruvA_H12', '1ruvA_A109', '1ruvA_F8', '1ruvA_V108', '1ruvA_Y97', '1ruvA_V47', '1ruvA_V118', '1ruvA_H119', '1ruvA_N44', '1ruvA_K41', '1ruvA_M13', '1ruvA_K66', '1ruvA_L35', '1ruvA_I107', '1ruvA_C65', '1ruvA_Q11', '1ruvA_T45', '1ruvA_F120', '1ruvA_V43', '1ruvA_F46', '1ruvA_C40', '1ruvA_R39', '1ruvA_P42']	['D151', 'H42', 'A132', 'F38', 'V131', 'Y120', 'L71', 'V148', 'H149', 'N68', 'K65', 'V43', 'K90', 'T61', 'I130', 'C89', 'Q41', 'T69', 'L150', 'L67', 'F70', 'C64', 'R63', 'D66']	[True, True, True, True, True, True, False, True, True, True, True, False, True, False, True, True, True, True, False, False, True, True, True, False]	4.6.1.18	['3.1.27.-']	FALSE	FALSE	12	inf	['1ruvA_12', '1ruvA_121', '1ruvA_120', '1ruvA_41', '1ruvA_119']	['D151' 'H42' 'H149' 'K65' 'L150']	[True, True, True, True, False]	0.8	1.780777644	Ribonuclease 8	4	GO--C:extracellular space;GO--F:nucleic acid binding;GO--F:ribonuclease A activity;GO--F:RNA nuclease activity;GO--P:antifungal innate immune response;GO--P:defense response to fungus;GO--P:defense response to Gram-negative bacterium;GO--P:defense response to Gram-positive bacterium;GO--P:innate immune response;Gene3D--Ribonuclease A-like domain;InterPro--RNaseA;InterPro--RNaseA-like_dom_sf;Inter…
Q93091	ribonuclease 1	0.952576549	0.000404171	0.189151864	0	0	['1ruvA_F8', '1ruvA_H12', '1ruvA_V108', '1ruvA_D121', '1ruvA_N44', '1ruvA_A109', '1ruvA_T45', '1ruvA_I107', '1ruvA_H119', '1ruvA_V118', '1ruvA_K66', '1ruvA_V47', '1ruvA_K41', '1ruvA_Y97', '1ruvA_M13', '1ruvA_F46', '1ruvA_A122', '1ruvA_F120', '1ruvA_C65', '1ruvA_Q11', '1ruvA_C40', '1ruvA_V43']	['F34', 'H38', 'V127', 'D147', 'N64', 'A128', 'T65', 'I126', 'H145', 'V144', 'K86', 'L67', 'K61', 'Y116', 'I39', 'F66', 'S148', 'L146', 'C85', 'Q37', 'C60', 'Q63']	[True, True, True, True, True, True, True, True, True, True, True, False, True, True, False, True, False, False, True, True, True, False]	4.6.1.18	['3.1.27.-']	FALSE	FALSE	12	inf	['1ruvA_12', '1ruvA_121', '1ruvA_120', '1ruvA_41', '1ruvA_119']	['H38' 'D147' 'H145' 'K61' 'L146']	[True, True, True, True, False]	0.8	1.785064446	Ribonuclease K6	5	GO--C:cytoplasmic vesicle;GO--C:extracellular region;GO--C:extracellular space;GO--C:lysosome;GO--F:endonuclease activity;GO--F:nucleic acid binding;GO--F:RNA nuclease activity;GO--P:antibacterial humoral response;GO--P:antimicrobial humoral immune response mediated by antimicrobial peptide;GO--P:defense response;GO--P:defense response to Gram-negative bacterium;GO--P:defense response to Gram-pos…
Q8WXG1	Viperin	0.991125116	0.00052337	0.179500972	0	0	['5vsmA_I192', '5vsmA_C91', '5vsmA_F90', '5vsmA_G89', '5vsmA_T94', '5vsmA_C84', '5vsmA_G193', '5vsmA_N85', '5vsmA_C88', '5vsmA_Y86', '5vsmA_H93', '5vsmA_N258', '5vsmA_F92', '5vsmA_R265']	['I191', 'C90', 'F89', 'G88', 'T93', 'C83', 'G192', 'N84', 'C87', 'Y85', 'H92', 'N257', 'F91', 'R264']	[True, True, True, True, True, True, True, True, True, True, True, True, True, True]	2.-.-.-	['4.2.-.-']	FALSE	FALSE	12	inf	['5vsmA_88', '5vsmA_84', '5vsmA_91']	['C90' 'C83' 'C87']	[True, True, True]	1	1.790420666	S-adenosylmethionine-dependent nucleotide dehydratase RSAD2	5	GO--C:endoplasmic reticulum;GO--C:endoplasmic reticulum membrane;GO--C:fibrillar center;GO--C:Golgi apparatus;GO--C:lipid droplet;GO--C:mitochondrial inner membrane;GO--C:mitochondrial outer membrane;GO--C:mitochondrion;GO--F:4 iron, 4 sulfur cluster binding;GO--F:lyase activity;GO--F:metal ion binding;GO--F:protein self-association;GO--P:CD4-positive, alpha-beta T cell activation;GO--P:CD4-posit…
O43598	nucleoside deoxyribosyltransferase	0.823581687	0.001014064	0.155617022	0	0	['1f8xA_G100', '1f8xA_E98', '1f8xA_A102', '1f8xA_I81', '1f8xA_L73', '1f8xA_Y69', '1f8xA_G96', '1f8xA_D72', '1f8xA_F8', '1f8xA_V93', '1f8xA_I76', '1f8xA_D92', '1f8xA_Y7', '1f8xA_G75', '1f8xA_N71', '1f8xA_L95', '1f8xA_I6', '1f8xA_L83', '1f8xA_L99', '1f8xA_T68', '1f8xA_G94', '1f8xA_N70', '1f8xA_G9']	['G106', 'E104', 'A108', 'V89', 'L81', 'Y103', 'G102', 'D80', 'F25', 'L99', 'L84', 'S98', 'Y24', 'L84', 'Q79', 'V101', 'V90', 'V91', 'I42', 'Q79', 'G100', 'E82', 'C26']	[True, True, True, False, True, True, True, True, True, False, False, False, True, False, False, False, False, False, False, False, True, False, False]	2.4.2.6	['3.2.2.-']	FALSE	FALSE	12	inf	['1f8xA_92', '1f8xA_72', '1f8xA_7', '1f8xA_98']	['E104' 'D80' 'S98' 'Y24']	[True, True, False, True]	0.75	1.790552496	2'-deoxynucleoside 5'-phosphate N-hydrolase 1	5	GO--C:cytosol;GO--C:extracellular exosome;GO--C:nucleus;GO--F:deoxyribonucleoside 5'-monophosphate N-glycosidase activity;GO--F:identical protein binding;GO--F:protein homodimerization activity;GO--P:deoxyribonucleoside monophosphate catabolic process;GO--P:epithelial cell differentiation;GO--P:nucleoside metabolic process;GO--P:positive regulation of cell growth;GO--P:purine nucleotide catabolic…
Q13356	peptidylprolyl isomerase (cyclophilin-type)	0.934873425	0.000126051	0.03932784	0	0	['1m9cA_M100', '1m9cA_A101', '1m9cA_H126', '1m9cA_Q63', '1m9cA_N102', '1m9cA_Q111', '1m9cA_F113', '1m9cA_S99', '1m9cA_L122', '1m9cA_V128', '1m9cA_G104', '1m9cA_G64', '1m9cA_F112', '1m9cA_H54', '1m9cA_T107', '1m9cA_H92', '1m9cA_I114', '1m9cA_V127', '1m9cA_F53', '1m9cA_D123', '1m9cA_F60', '1m9cA_A103', '1m9cA_M61', '1m9cA_R55', '1m9cA_I57', '1m9cA_T119', '1m9cA_I56', '1m9cA_C62']	['M368', 'A369', 'H394', 'Q331', 'N370', 'Q379', 'F381', 'S367', 'L390', 'I396', 'G372', 'G332', 'F380', 'H322', 'S375', 'H360', 'I382', 'T395', 'F321', 'D391', 'F328', 'S371', 'V329', 'R323', 'I325', 'C387', 'S324', 'I330']	[True, True, True, True, True, True, True, True, True, False, True, True, True, True, False, True, True, False, True, True, True, False, False, True, True, False, False, False]	5.2.1.8	['2.3.2.27']	FALSE	FALSE	12	inf	['1m9cA_60', '1m9cA_63', '1m9cA_113', '1m9cA_55', '1m9cA_122', '1m9cA_102', '1m9cA_126']	['H394' 'Q331' 'N370' 'F381' 'L390' 'F328' 'R323']	[True, True, True, True, True, True, True]	1	1.79461462	RING-type E3 ubiquitin-protein ligase PPIL2	5	GO--C:catalytic step 2 spliceosome;GO--C:cytoplasm;GO--C:Golgi lumen;GO--C:nucleoplasm;GO--C:nucleus;GO--C:plasma membrane;GO--F:ubiquitin protein ligase activity;GO--F:ubiquitin-ubiquitin ligase activity;GO--P:mRNA processing;GO--P:protein folding;GO--P:protein localization to plasma membrane;GO--P:protein peptidyl-prolyl isomerization;GO--P:protein polyubiquitination;GO--P:RNA splicing;Gene3D--…
Q16877	phosphoglycerate mutase (2,3-diphosphoglycerate-dependent)	0.830691303	0.000714689	0.074327702	0	0	['1qhfA_H181', '1qhfA_A60', '1qhfA_I61', '1qhfA_L57', '1qhfA_E86', '1qhfA_R157', '1qhfA_L84', '1qhfA_L185', '1qhfA_A180', '1qhfA_R7', '1qhfA_H8', '1qhfA_S184', '1qhfA_R59', '1qhfA_N183', '1qhfA_G9', '1qhfA_S55', '1qhfA_T63']	['H391', 'T307', 'I308', 'M304', 'E326', 'R372', 'L324', 'M395', 'C390', 'R256', 'H257', 'V394', 'R306', 'A393', 'G258', 'S302', 'T310']	[True, False, True, False, True, True, True, False, False, True, True, False, True, False, True, True, True]	5.4.2.11	['2.7.1.105', '3.1.3.46']	FALSE	FALSE	12	inf	['1qhfA_8', '1qhfA_59', '1qhfA_181', '1qhfA_86']	['H391' 'E326' 'H257' 'R306']	[True, True, True, True]	1	1.800621349	6-phosphofructo-2-kinase/fructose-2,6-bisphosphatase 4	5	GO--C:cytosol;GO--F:6-phosphofructo-2-kinase activity;GO--F:ATP binding;GO--F:fructose-2,6-bisphosphate 2-phosphatase activity;GO--P:fructose 2,6-bisphosphate metabolic process;GO--P:fructose metabolic process;Gene3D--P-loop containing nucleotide triphosphate hydrolases;Gene3D--Phosphoglycerate mutase-like;InterPro--6Pfruct_kin;InterPro--6Phosfructo_kin;InterPro--His_Pase_superF_clade-1;InterPro-…
Q9Y232	histone acetyltransferase (crotonase type)	1	2.76E-05	0.0258174	0	0	['2gtrA_E233', '2gtrA_G147', '2gtrA_S149', '2gtrA_C148', '2gtrA_M35', '2gtrA_Q143', '2gtrA_P145', '2gtrA_I119', '2gtrA_Y138', '2gtrA_G65', '2gtrA_G116', '2gtrA_D146', '2gtrA_L66', '2gtrA_I113', '2gtrA_G114', '2gtrA_S118', '2gtrA_F68', '2gtrA_D67', '2gtrA_L115']	['E570', 'G484', 'S486', 'C485', 'M372', 'Q480', 'P482', 'I456', 'Y475', 'G402', 'G453', 'D483', 'L403', 'I450', 'G451', 'S455', 'F405', 'D404', 'L452']	[True, True, True, True, True, True, True, True, True, True, True, True, True, True, True, True, True, True, True]	2.3.1.48	['4.2.1.-']	FALSE	FALSE	12	inf	['2gtrA_115', '2gtrA_66', '2gtrA_146']	['D483' 'L403' 'L452']	[True, True, True]	1	1.806566729	Chromodomain Y-like protein	5	GO--C:chromosome;GO--C:cytoplasm;GO--C:nuclear speck;GO--C:nucleus;GO--F:chromatin binding;GO--F:crotonyl-CoA hydratase activity;GO--F:identical protein binding;GO--F:methylated histone binding;GO--F:protein-macromolecule adaptor activity;GO--F:transcription corepressor activity;GO--P:negative regulation of peptidyl-lysine crotonylation;GO--P:random inactivation of X chromosome;GO--P:spermatid de…
P40126	catechol oxidase	0.741449656	0.000507124	0.053315747	0	0	['1bt3A_S275', '1bt3A_V87', '1bt3A_D278', '1bt3A_H274', '1bt3A_H244', '1bt3A_H109', '1bt3A_F114', '1bt3A_S111', '1bt3A_N93', '1bt3A_R119', '1bt3A_H118', '1bt3A_H240', '1bt3A_V277', '1bt3A_V247', '1bt3A_E236', '1bt3A_P242', '1bt3A_I235', '1bt3A_F270', '1bt3A_H88', '1bt3A_F261', '1bt3A_F117', '1bt3A_N276', '1bt3A_N260', '1bt3A_C272', '1bt3A_W120', '1bt3A_I241', '1bt3A_N110', '1bt3A_M258', '1bt3A_P1…	['S397', 'C226', 'D400', 'H396', 'H373', 'H211', 'F216', 'S346', 'N388', 'R221', 'H220', 'H369', 'T399', 'L376', 'E352', 'T218', 'L351', 'F392', 'H189', 'P383', 'L395', 'T218', 'S277', 'V394', 'W187', 'V372', 'Q212', 'N380', 'T218', 'H223', 'L224', 'V372', 'A381', 'D208', 'S385', 'V372', 'F185']	[True, False, True, True, True, True, True, True, True, True, True, True, False, False, True, False, False, True, True, False, False, False, False, False, True, False, False, False, False, True, True, False, False, False, True, False, False]	1.10.3.1	['5.3.3.12']	FALSE	FALSE	12	inf	['1bt3A_88', '1bt3A_261', '1bt3A_118', '1bt3A_109', '1bt3A_240', '1bt3A_244', '1bt3A_274']	['H396' 'H373' 'H211' 'H220' 'H369' 'H189' 'P383']	[True, True, True, True, True, True, False]	0.857142857	1.854850886	L-dopachrome tautomerase	5	GO--C:cytosol;GO--C:intracellular membrane-bounded organelle;GO--C:melanosome;GO--C:melanosome membrane;GO--C:membrane;GO--C:plasma membrane;GO--F:copper ion binding;GO--F:dopachrome isomerase activity;GO--F:oxidoreductase activity;GO--P:cell development;GO--P:developmental pigmentation;GO--P:epidermis development;GO--P:melanin biosynthetic process from tyrosine;GO--P:positive regulation of neuro…
P00395	cytochrome-c oxidase (AA3 type)	0.987835959	2.58E-07	0.000120775	0	0	['1v54A_L152', '1v54A_G154', '1v54A_L199', '1v54A_V320', '1v54A_M92', '1v54A_W323', '1v54A_A153', '1v54A_V155', '1v54A_F63', '1v54A_P241', '1v54A_S156', '1v54A_S157', '1v54A_H12', '1v54A_G160', '1v54A_I158', '1v54A_G125', '1v54A_A161', '1v54A_S101', '1v54A_V128', '1v54A_I257', '1v54A_G239', '1v54A_I254', '1v54A_I245', '1v54A_A60', '1v54A_L248', '1v54A_D91', '1v54A_E242', '1v54A_V374', '1v54A_H61'…	['L152', 'G154', 'L199', 'V320', 'M92', 'W323', 'A153', 'V155', 'F63', 'P241', 'S156', 'S157', 'H12', 'G160', 'I158', 'G125', 'A161', 'S101', 'V128', 'I257', 'G239', 'I254', 'I245', 'A60', 'L248', 'D91', 'E242', 'V374', 'H61', 'S255', 'F251', 'M253', 'N11', 'L246', 'A289', 'I66', 'A89', 'I57', 'G252', 'T309', 'V287', 'P90', 'G284', 'F238', 'T370', 'G30', 'T316', 'S322', 'A276', 'H256', 'V64', 'T2…	[True, True, True, True, True, True, True, True, True, True, True, True, True, True, True, True, True, True, True, True, True, True, True, True, True, True, True, True, True, True, True, True, True, True, True, True, True, False, True, True, True, True, True, True, True, True, True, True, True, True, True, True, True, True, True, True, True, True, True, True, True, True, True, True, True, True, T…	1.9.3.1	['7.1.1.9']	FALSE	FALSE	12	inf	['1v54A_157', '1v54A_242', '1v54A_244', '1v54A_255', '1v54A_316', '1v54A_240', '1v54A_319', '1v54A_126', '1v54A_61', '1v54A_91', '1v54A_290', '1v54A_438', '1v54A_156', '1v54A_291']	['S156' 'S157' 'D91' 'E242' 'H61' 'S255' 'T316' 'H290' 'W126' 'H291' 'H240' 'Y244' 'R438' 'K319']	[True, True, True, True, True, True, True, True, True, True, True, True, True, True]	1	1.863951998	Cytochrome c oxidase subunit 1	5	GO--C:mitochondrial inner membrane;GO--C:mitochondrial respiratory chain complex III;GO--C:mitochondrial respiratory chain complex IV;GO--C:respiratory chain complex IV;GO--F:cytochrome-c oxidase activity;GO--F:heme binding;GO--F:metal ion binding;GO--P:aging;GO--P:cellular respiration;GO--P:cerebellum development;GO--P:electron transport coupled proton transport;GO--P:mitochondrial electron tran…
Q96I15	cysteine desulfurase	0.757521247	0.002204793	0.187607839	0	0	['1i29A_H225', '1i29A_G224', '1i29A_E122', '1i29A_D200', '1i29A_K226', '1i29A_A30', '1i29A_T171', '1i29A_I170', '1i29A_A202', '1i29A_Y228', '1i29A_V199', '1i29A_H123', '1i29A_S174', '1i29A_V173', '1i29A_Q203', '1i29A_A204', '1i29A_T94', '1i29A_A125', '1i29A_L227']	['H258', 'G257', 'E144', 'D233', 'K259', 'N37', 'M194', 'I193', 'A235', 'Y261', 'T232', 'H145', 'N197', 'A196', 'Q236', 'A237', 'G99', 'S147', 'F260']	[True, True, True, True, True, False, False, True, True, True, False, True, False, False, True, True, False, False, False]	2.8.1.7	['4.4.1.16']	FALSE	FALSE	12	inf	['1i29A_123', '1i29A_200', '1i29A_364', '1i29A_203', '1i29A_226']	['D233' 'K259' 'H145' 'Q236']	[True, True, True, True]	0.8	1.936598716	Selenocysteine lyase	5	GO--C:catalytic complex;GO--C:cytosol;GO--C:Golgi apparatus;GO--F:amino acid binding;GO--F:protein homodimerization activity;GO--F:selenocysteine lyase activity;GO--F:transferase activity;GO--F:vitamin B6 binding;GO--P:amino acid metabolic process;GO--P:selenocysteine catabolic process;Gene3D---;Gene3D--Aspartate Aminotransferase, domain 1;Gene3D--Type I PLP-dependent aspartate aminotransferase-l…
Q9BYJ1	linoleate 9S-lipoxygenase	0.92934398	0.000862946	0.090623668	0	0	['1lnhA_H513', '1lnhA_V712', '1lnhA_A711', '1lnhA_H523', '1lnhA_H518', '1lnhA_I855', '1lnhA_Q716', '1lnhA_H709', '1lnhA_N713', '1lnhA_S517', '1lnhA_N558', '1lnhA_S856', '1lnhA_T522', '1lnhA_L773', '1lnhA_V516', '1lnhA_L708', '1lnhA_T704', '1lnhA_I857', '1lnhA_A710', '1lnhA_G715', '1lnhA_Q514', '1lnhA_A524']	['H403', 'V591', 'A590', 'H413', 'H408', 'V709', 'Q595', 'H588', 'N592', 'T407', 'N448', 'S710', 'T412', 'V645', 'V402', 'L639', 'T393', 'I711', 'A589', 'G594', 'E404', 'T393']	[True, True, True, True, True, False, True, True, True, False, True, True, True, False, True, True, True, True, True, True, False, False]	1.13.11.58	['4.2.1.152', '5.4.4.7']	FALSE	FALSE	12	inf	['1lnhA_518', '1lnhA_713', '1lnhA_709', '1lnhA_857', '1lnhA_523']	['H413' 'H408' 'H588' 'N592' 'I711']	[True, True, True, True, True]	1	2.010252945	Hydroperoxide isomerase ALOXE3	5	GO--C:cytosol;GO--F:hepoxilin A3 synthase activity;GO--F:hydroperoxy icosatetraenoate dehydratase activity;GO--F:hydroperoxy icosatetraenoate isomerase activity;GO--F:intramolecular transferase activity, transferring hydroxy groups;GO--F:iron ion binding;GO--F:oxidoreductase activity, acting on single donors with incorporation of molecular oxygen, incorporation of two atoms of oxygen;GO--P:arachi…
Q6PCE3	phosphoglucomutase	0.887004538	0.001062899	0.138642619	0	0	['3pmgB_P261', '3pmgB_S377', '3pmgB_D291', '3pmgB_V227', '3pmgB_T114', '3pmgB_D287', '3pmgB_D389', '3pmgB_D262', '3pmgB_N118', '3pmgB_T95', '3pmgB_H117', '3pmgB_G290', '3pmgB_G288', '3pmgB_N293', '3pmgB_P96', '3pmgB_R292', '3pmgB_E387', '3pmgB_F378', '3pmgB_D289', '3pmgB_K388', '3pmgB_A115']	['P304', 'S436', 'D336', 'V268', 'T173', 'D332', 'D449', 'N305', 'N177', 'T154', 'H176', 'A335', 'P333', 'L338', 'P155', 'R337', 'D447', 'I437', 'D334', 'K448', 'A174']	[True, True, True, True, True, True, True, False, True, True, True, False, False, False, True, True, False, False, True, True, True]	5.4.2.2	['2.7.1.106']	FALSE	FALSE	12	inf	['3pmgB_287', '3pmgB_292', '3pmgB_117', '3pmgB_116', '3pmgB_291', '3pmgB_289', '3pmgB_388']	['D336' 'D332' 'H176' 'R337' 'D334' 'K448']	[True, True, True, True, True, True]	0.857142857	2.065861629	Glucose 1,6-bisphosphate synthase	5	GO--C:cytosol;GO--F:glucose-1,6-bisphosphate synthase activity;GO--F:intramolecular transferase activity, phosphotransferases;GO--F:metal ion binding;GO--P:glucose metabolic process;Gene3D--Alpha-D-Glucose-1,6-Bisphosphate, subunit A, domain 3;InterPro--A-D-PHexomutase_a/b/a-I;InterPro--A-D-PHexomutase_a/b/a-I/II/III;InterPro--A-D-PHexomutase_a/b/a-II;InterPro--A-D-PHexomutase_a/b/a-III;InterPro-…
Q8WZ73	alpha-D-ribose 1-methylphosphonate 5-phosphate C-P-lyase	0.596767918	0.023191738	0.198756589	0	0	['4xb6D_Q275', '4xb6D_Q274', '4xb6D_A242', '4xb6D_C244', '4xb6D_P240', '4xb6D_G245', '4xb6D_I243', '4xb6D_R273', '4xb6D_C266', '4xb6D_C241', '4xb6D_C272']	['L115', 'Q289', 'L64', 'C66', 'S46', 'G51', 'S49', 'D111', 'C85', 'C63', 'C88']	[False, True, False, True, False, True, False, False, True, True, True]	4.7.1.1	['2.3.2.27']	FALSE	FALSE	12	inf	['4xb6D_244', '4xb6D_32', '4xb6D_241', '4xb6D_266', '4xb6D_272']	['C66' 'C85' 'C63' 'C88']	[True, True, True, True]	0.8	2.233200254	E3 ubiquitin-protein ligase rififylin	5	GO--C:cytoplasm;GO--C:cytosol;GO--C:endosome membrane;GO--C:membrane;GO--C:nucleoplasm;GO--C:plasma membrane;GO--C:recycling endosome membrane;GO--F:metal ion binding;GO--F:p53 binding;GO--F:protease binding;GO--F:protein kinase binding;GO--F:ubiquitin protein ligase activity;GO--F:ubiquitin protein ligase binding;GO--P:apoptotic process;GO--P:negative regulation of cysteine-type endopeptidase ac…
P11234	plus-end-directed kinesin ATPase	0.770738013	0.002182736	0.157918461	0	0	['1gojA_L236', '1gojA_K94', '1gojA_Q89', '1gojA_G88', '1gojA_S239', '1gojA_V234', '1gojA_S95', '1gojA_A92', '1gojA_A86', '1gojA_G238', '1gojA_T90', '1gojA_A237', '1gojA_D235', '1gojA_G93', '1gojA_G91']	['T69', 'K27', 'S22', 'G21', 'S22', 'I66', 'S28', 'V25', 'V92', 'G23', 'G23', 'A70', 'D68', 'G26', 'G24']	[False, True, False, True, True, False, True, False, False, True, False, True, True, True, True]	5.6.1.3	['3.6.5.2']	FALSE	FALSE	12	inf	['1gojA_91', '1gojA_235', '1gojA_95', '1gojA_94', '1gojA_96', '1gojA_93', '1gojA_238']	['K27' 'S28' 'G23' 'D68' 'G26' 'G24']	[True, True, True, True, True, True]	0.857142857	4.652525509	Ras-related protein Ral-B	5	GO--C:extracellular exosome;GO--C:midbody;GO--C:plasma membrane;GO--F:ATPase binding;GO--F:G protein activity;GO--F:GDP binding;GO--F:GTP binding;GO--F:GTPase activity;GO--F:ubiquitin protein ligase binding;GO--P:apoptotic process;GO--P:cell cycle;GO--P:cell division;GO--P:cellular response to exogenous dsRNA;GO--P:cellular response to starvation;GO--P:negative regulation of protein binding;GO--P…
Q8N3Y7	fatty acid synthase - β-ketoreductase (KR)	0.778763894	0.00149557	0.112251069	0	0	['4pivA_Y2034', '4pivA_A2037', '4pivA_C1992', '4pivA_Q2031', '4pivA_P1994', '4pivA_S2020', '4pivA_S2032', '4pivA_N2038', '4pivA_N2033', '4pivA_S2021', '4pivA_L1975', '4pivA_W2060', '4pivA_S2023', '4pivA_M2041', '4pivA_A2040', '4pivA_T1999', '4pivA_K1995']	['Y190', 'S193', 'S193', 'L187', 'V148', 'S176', 'D189', 'A197', 'D189', 'S177', 'V129', 'W70', 'A179', 'A197', 'S193', 'A57', 'K194']	[True, False, False, False, False, True, False, False, False, True, False, True, False, False, False, False, True]	2.3.1.85	['1.1.1.105']	FALSE	FALSE	12	inf	['4pivA_2038', '4pivA_1995', '4pivA_2021', '4pivA_2034']	['Y190' 'A197' 'S177' 'K194']	[True, False, True, True]	0.75	4.717027926	Epidermal retinol dehydrogenase 2	5	GO--C:endoplasmic reticulum membrane;GO--C:lipid droplet;GO--C:nucleus;GO--C:transcription repressor complex;GO--F:DNA-binding transcription factor binding;GO--F:NAD-retinol dehydrogenase activity;GO--F:RNA polymerase II-specific DNA-binding transcription factor binding;GO--F:transcription corepressor activity;GO--P:keratinocyte proliferation;GO--P:negative regulation of gene expression, epigenet…
O75911	fatty acid synthase - β-ketoreductase (KR)	0.780808438	0.001406037	0.121264307	0	0	['4pivA_Y1996', '4pivA_L1975', '4pivA_Q2031', '4pivA_C1992', '4pivA_K1995', '4pivA_S2032', '4pivA_N2038', '4pivA_Y2034', '4pivA_M2041', '4pivA_S2020', '4pivA_A2037', '4pivA_P1994', '4pivA_K1993', '4pivA_T1999', '4pivA_S2023', '4pivA_A2040', '4pivA_S2021', '4pivA_W2060', '4pivA_E2042']	['F198', 'V126', 'A185', 'T148', 'K192', 'A185', 'A195', 'Y188', 'Q151', 'N174', 'A193', 'I146', 'R56', 'A195', 'L177', 'A193', 'S175', 'W69', 'Q151']	[False, False, False, False, True, False, False, True, False, False, True, False, False, False, False, True, True, True, False]	2.3.1.85	['1.1.1.300']	FALSE	FALSE	12	inf	['4pivA_2038', '4pivA_1995', '4pivA_2021', '4pivA_2034']	['K192' 'A195' 'Y188' 'S175']	[True, False, True, True]	0.75	4.718612694	Short-chain dehydrogenase/reductase 3	5	GO--C:endoplasmic reticulum membrane;GO--C:lipid droplet;GO--C:photoreceptor outer segment membrane;GO--F:electron transfer activity;GO--F:NAD-retinol dehydrogenase activity;GO--F:NADP-retinol dehydrogenase activity;GO--F:nucleotide binding;GO--P:bone morphogenesis;GO--P:cardiac septum morphogenesis;GO--P:negative regulation of retinoic acid receptor signaling pathway;GO--P:outflow tract morphoge…
O00469	alpha-1,3-mannosyl-glycoprotein 2-beta-N-acetylglucosaminyltransferase	0.652921172	0.029559913	0.336922294	0	0	['1foaA_W293', '1foaA_D213', '1foaA_F289', '1foaA_D212', '1foaA_T315', '1foaA_D291', '1foaA_G317', '1foaA_M294', '1foaA_L214', '1foaA_R295', '1foaA_D292', '1foaA_E211']	['W540', 'D394', 'F310', 'A393', 'L516', 'D443', 'G160', 'L530', 'V395', 'R498', 'D539', 'E112']	[True, True, True, False, False, True, True, False, False, True, True, True]	2.4.1.101	['1.14.11.4']	FALSE	FALSE	12	inf	['1foaA_291', '1foaA_213']	['D394' 'D443']	[True, True]	1	4.943193125	Procollagen-lysine,2-oxoglutarate 5-dioxygenase 2	5	GO--C:endoplasmic reticulum;GO--C:endoplasmic reticulum membrane;GO--C:extracellular exosome;GO--C:rough endoplasmic reticulum membrane;GO--F:iron ion binding;GO--F:L-ascorbic acid binding;GO--F:procollagen-lysine 5-dioxygenase activity;GO--P:hydroxylysine biosynthetic process;GO--P:peptidyl-lysine hydroxylation;GO--P:protein modification process;GO--P:response to hypoxia;Gene3D--q2cbj1_9rhob lik…
P19021	carboxy-cis,cis-muconate cyclase	0.757315098	0.0011577	0.120400755	0	0	['1jofA_S273', '1jofA_H148', '1jofA_I147', '1jofA_R256', '1jofA_R196', '1jofA_A162', '1jofA_L164', '1jofA_S307', '1jofA_A257', '1jofA_N215', '1jofA_S311', '1jofA_G146', '1jofA_L210', '1jofA_G214', '1jofA_P195', '1jofA_A275', '1jofA_A213', '1jofA_I97', '1jofA_G149', '1jofA_E212']	['S246', 'H783', 'P581', 'Q513', 'R703', 'A701', 'A798', 'G728', 'P686', 'N801', 'N653', 'G746', 'A701', 'G706', 'P686', 'G746', 'E704', 'S515', 'G516', 'E704']	[True, True, False, False, True, True, False, False, False, True, False, True, False, True, True, False, False, False, True, True]	5.5.1.5	['1.14.17.3', '4.3.2.5']	FALSE	FALSE	12	inf	['1jofA_212', '1jofA_196', '1jofA_274', '1jofA_148']	['H783' 'R703' 'E704']	[True, True, True]	0.75	4.964682733	Peptidyl-glycine alpha-amidating monooxygenase	5	GO--C:cell surface;GO--C:extracellular exosome;GO--C:extracellular region;GO--C:membrane;GO--C:neuron projection;GO--C:perikaryon;GO--C:perinuclear region of cytoplasm;GO--C:plasma membrane;GO--C:secretory granule membrane;GO--C:trans-Golgi network;GO--C:transport vesicle membrane;GO--F:calcium ion binding;GO--F:copper ion binding;GO--F:identical protein binding;GO--F:L-ascorbic acid binding;GO--…
