# Supplementary material for: Protein functional site annotation using local structure embeddings
Source: Proc Natl Acad Sci U S A. 2025 Aug 20;122(34):e2513219122. doi: 10.1073/pnas.2513219122 (PMC12403137; doi:10.1073/pnas.2513219122)
Supplement: Supplementary file 3 — Dataset S02 (CSV) [file pnas.2513219122.sd02.csv]

protein	function	score	pval	fdr	empirical_pval	empirical_FDR	db_sites	hit_sites	res_match	ec_pred	ec_uniprot	ec_match	ec_homology	function_neglogp	neglogp_FDR	catalytic_sites	catalytic_hits	catalytic_matches	pct_catalytic	active_rmsd	uniprot_name	annotation_score	uniprot_annotations
Q9P2E2	plus-end-directed kinesin ATPase	0.971139551	0.000133165	0.035448763	0	0	['1gojA_S239', '1gojA_D235', '1gojA_V234', '1gojA_Q89', '1gojA_R15', '1gojA_T97', '1gojA_M98', '1gojA_G91', '1gojA_T90', '1gojA_A86', '1gojA_S95', '1gojA_H209', '1gojA_L236', '1gojA_S206', '1gojA_K94', '1gojA_G238', '1gojA_G88', '1gojA_A237', '1gojA_S210', '1gojA_G93', '1gojA_A92', '1gojA_G100', '1gojA_N306', '1gojA_E240', '1gojA_Q61', '1gojA_Y96']	['S244', 'D240', 'V239', 'Q92', 'R13', 'T100', 'M101', 'G94', 'T93', 'A89', 'S98', 'H211', 'L241', 'S208', 'K97', 'G243', 'G91', 'A242', 'S212', 'G96', 'S95', 'G103', 'C311', 'E245', 'T64', 'F99']	[True, True, True, True, True, True, True, True, True, True, True, True, True, True, True, True, True, True, True, True, False, True, False, True, False, False]	5.6.1.3	[]	FALSE	FALSE	12	inf	['1gojA_96', '1gojA_238', '1gojA_93', '1gojA_91', '1gojA_94', '1gojA_235', '1gojA_95']	['D240' 'G94' 'S98' 'K97' 'G243' 'G96' 'F99']	[True, True, True, True, True, True, False]	0.857142857	1.379826076	Kinesin-like protein KIF17	5	GO--C:axoneme;GO--C:ciliary basal body;GO--C:cilium;GO--C:cytosol;GO--C:dendrite cytoplasm;GO--C:kinesin complex;GO--C:microtubule;GO--C:neuron projection;GO--C:periciliary membrane compartment;GO--C:photoreceptor connecting cilium;GO--C:photoreceptor inner segment;GO--C:photoreceptor outer segment;GO--F:ATP binding;GO--F:ATP hydrolysis activity;GO--F:microtubule binding;GO--F:plus-end-directed m…
O14782	plus-end-directed kinesin ATPase	0.95093943	8.58E-05	0.070304756	0	0	['1gojA_D235', '1gojA_S239', '1gojA_G238', '1gojA_T97', '1gojA_G88', '1gojA_M98', '1gojA_V234', '1gojA_A86', '1gojA_T90', '1gojA_S95', '1gojA_K94', '1gojA_H209', '1gojA_Q89', '1gojA_L236', '1gojA_A237', '1gojA_E240', '1gojA_Y96', '1gojA_Q61', '1gojA_G91', '1gojA_G93', '1gojA_G100', '1gojA_S210', '1gojA_R15', '1gojA_A92', '1gojA_S206']	['D246', 'S250', 'G249', 'T106', 'G97', 'M107', 'V245', 'A95', 'T99', 'T104', 'K103', 'H217', 'Q98', 'L247', 'A248', 'E251', 'Y105', 'Q70', 'G100', 'G102', 'G109', 'A218', 'R18', 'T101', 'S214']	[True, True, True, True, True, True, True, True, True, False, True, True, True, True, True, True, True, True, True, True, True, False, True, False, True]	5.6.1.3	[]	FALSE	FALSE	12	inf	['1gojA_96', '1gojA_238', '1gojA_93', '1gojA_91', '1gojA_94', '1gojA_235', '1gojA_95']	['D246' 'G249' 'T104' 'K103' 'Y105' 'G100' 'G102']	[True, True, False, True, True, True, True]	0.857142857	1.490375015	Kinesin-like protein KIF3C	5	GO--C:ciliary tip;GO--C:cilium;GO--C:cytosol;GO--C:kinesin complex;GO--C:microtubule;GO--F:ATP binding;GO--F:ATP hydrolysis activity;GO--F:cytoskeletal motor activity;GO--F:microtubule binding;GO--F:microtubule motor activity;GO--P:microtubule-based movement;Gene3D--Kinesin motor domain;InterPro--KIF11-like;InterPro--Kinesin_motor_CS;InterPro--Kinesin_motor_dom;InterPro--Kinesin_motor_dom_sf;Inte…
Q9BVG8	plus-end-directed kinesin ATPase	0.961185279	9.05E-05	0.069779425	0	0	['1gojA_T97', '1gojA_A86', '1gojA_G88', '1gojA_S239', '1gojA_A92', '1gojA_T90', '1gojA_Q89', '1gojA_D235', '1gojA_G91', '1gojA_M98', '1gojA_V234', '1gojA_Y96', '1gojA_L236', '1gojA_G93', '1gojA_S95', '1gojA_N306', '1gojA_Q61', '1gojA_K94', '1gojA_S210', '1gojA_H209', '1gojA_R15', '1gojA_G238', '1gojA_A237', '1gojA_E240', '1gojA_G100']	['T537', 'A526', 'G528', 'S678', 'A532', 'T530', 'Q529', 'D674', 'G531', 'M538', 'V673', 'Y536', 'L675', 'G533', 'T535', 'Q744', 'Q502', 'K534', 'A649', 'H648', 'R453', 'G677', 'A676', 'E679', 'G540']	[True, True, True, True, True, True, True, True, True, True, True, True, True, True, False, False, True, True, False, True, True, True, True, True, True]	5.6.1.3	[]	FALSE	FALSE	12	inf	['1gojA_96', '1gojA_238', '1gojA_93', '1gojA_91', '1gojA_94', '1gojA_235', '1gojA_95']	['D674' 'G531' 'Y536' 'G533' 'T535' 'K534' 'G677']	[True, True, True, True, False, True, True]	0.857142857	1.493725846	Kinesin-like protein KIFC3	5	GO--C:centrosome;GO--C:cytoplasmic vesicle membrane;GO--C:extracellular exosome;GO--C:Golgi apparatus;GO--C:kinesin complex;GO--C:microtubule;GO--C:microtubule cytoskeleton;GO--C:zonula adherens;GO--F:ATP binding;GO--F:identical protein binding;GO--F:microtubule binding;GO--F:microtubule motor activity;GO--P:epithelial cell-cell adhesion;GO--P:Golgi organization;GO--P:microtubule-based movement;G…
Q8N4N8	plus-end-directed kinesin ATPase	0.945854643	0.000138381	0.117829979	0	0	['1gojA_G88', '1gojA_T97', '1gojA_L236', '1gojA_A86', '1gojA_K94', '1gojA_V234', '1gojA_Q89', '1gojA_R15', '1gojA_D235', '1gojA_G93', '1gojA_H209', '1gojA_Q61', '1gojA_A237', '1gojA_G238', '1gojA_T90', '1gojA_G91', '1gojA_A92', '1gojA_M98', '1gojA_S95', '1gojA_Y96', '1gojA_S239', '1gojA_E240', '1gojA_N306', '1gojA_R207', '1gojA_S210']	['G303', 'T312', 'L448', 'A301', 'K309', 'V446', 'Q304', 'R221', 'D447', 'G308', 'H426', 'N276', 'A449', 'G450', 'T305', 'G306', 'S307', 'M313', 'T310', 'Y311', 'N451', 'E452', 'T519', 'R424', 'A427']	[True, True, True, True, True, True, True, True, True, True, True, False, True, True, True, True, False, True, False, True, False, True, False, True, False]	5.6.1.3	[]	FALSE	FALSE	12	inf	['1gojA_96', '1gojA_238', '1gojA_93', '1gojA_91', '1gojA_94', '1gojA_235', '1gojA_95']	['K309' 'D447' 'G308' 'G450' 'G306' 'T310' 'Y311']	[True, True, True, True, True, False, True]	0.857142857	1.494977971	Kinesin-like protein KIF2B	5	GO--C:centrosome;GO--C:cytosol;GO--C:intercellular bridge;GO--C:kinesin complex;GO--C:kinetochore;GO--C:microtubule;GO--C:microtubule cytoskeleton;GO--C:mitotic spindle;GO--C:nucleolus;GO--C:spindle;GO--F:ATP binding;GO--F:ATP hydrolysis activity;GO--F:microtubule binding;GO--F:microtubule motor activity;GO--P:cell division;GO--P:metaphase plate congression;GO--P:microtubule depolymerization;GO--…
Q9HAQ2	plus-end-directed kinesin ATPase	0.953355605	8.76E-05	0.035730308	0	0	['1gojA_G88', '1gojA_T97', '1gojA_N306', '1gojA_A92', '1gojA_G93', '1gojA_Q61', '1gojA_S239', '1gojA_S206', '1gojA_Y96', '1gojA_D235', '1gojA_T90', '1gojA_G238', '1gojA_S95', '1gojA_K94', '1gojA_G100', '1gojA_L236', '1gojA_V234', '1gojA_E240', '1gojA_A237', '1gojA_Q89', '1gojA_H209', '1gojA_M99', '1gojA_G91', '1gojA_A86', '1gojA_S210']	['G93', 'T102', 'N316', 'A97', 'G98', 'Q66', 'S249', 'S214', 'Y101', 'D245', 'T95', 'G248', 'T100', 'K99', 'G105', 'L246', 'V244', 'E250', 'A247', 'Q94', 'H217', 'M104', 'G96', 'C91', 'C218']	[True, True, True, True, True, True, True, True, True, True, True, True, False, True, True, True, True, True, True, True, True, True, True, False, False]	5.6.1.3	[]	FALSE	FALSE	12	inf	['1gojA_96', '1gojA_238', '1gojA_93', '1gojA_91', '1gojA_94', '1gojA_235', '1gojA_95']	['G98' 'Y101' 'D245' 'G248' 'T100' 'K99' 'G96']	[True, True, True, True, False, True, True]	0.857142857	1.497214789	Kinesin-like protein KIF9	5	GO--C:cytoplasm;GO--C:kinesin complex;GO--C:microtubule;GO--C:podosome;GO--C:sperm flagellum;GO--C:vesicle;GO--F:ATP binding;GO--F:ATP hydrolysis activity;GO--F:identical protein binding;GO--F:microtubule binding;GO--F:microtubule motor activity;GO--P:extracellular matrix disassembly;GO--P:microtubule-based movement;GO--P:organelle disassembly;GO--P:regulation of flagellated sperm motility;GO--P:…
P61106	plus-end-directed kinesin ATPase	0.794104525	0.001900802	0.148262536	0	0	['1gojA_T90', '1gojA_A86', '1gojA_S239', '1gojA_D235', '1gojA_G238', '1gojA_S95', '1gojA_G91', '1gojA_L236', '1gojA_A237', '1gojA_G93', '1gojA_A92', '1gojA_V234', '1gojA_G88', '1gojA_K94', '1gojA_Q89']	['M20', 'V90', 'G69', 'D66', 'G69', 'S25', 'G21', 'T67', 'A68', 'G23', 'V22', 'I64', 'G18', 'K24', 'D19']	[False, False, False, True, True, True, True, False, True, True, False, False, True, True, False]	5.6.1.3	[]	FALSE	FALSE	12	inf	['1gojA_96', '1gojA_238', '1gojA_93', '1gojA_91', '1gojA_94', '1gojA_235', '1gojA_95']	['D66' 'G69' 'S25' 'G21' 'G23' 'K24']	[True, True, True, True, True, True]	0.857142857	1.499243904	Ras-related protein Rab-14	5	GO--C:cytosol;GO--C:early endosome;GO--C:early endosome membrane;GO--C:endomembrane system;GO--C:extracellular exosome;GO--C:Golgi membrane;GO--C:Golgi stack;GO--C:intracellular membrane-bounded organelle;GO--C:late endosome;GO--C:lysosomal membrane;GO--C:lysosome;GO--C:nuclear outer membrane-endoplasmic reticulum membrane network;GO--C:perinuclear region of cytoplasm;GO--C:phagocytic vesicle;GO-…
O95239	plus-end-directed kinesin ATPase	0.946283909	8.77E-07	0.00028221	0	0	['1gojA_S239', '1gojA_G88', '1gojA_Q89', '1gojA_D235', '1gojA_K94', '1gojA_G238', '1gojA_V234', '1gojA_T90', '1gojA_A86', '1gojA_G91', '1gojA_H209', '1gojA_L236', '1gojA_T97', '1gojA_Q61', '1gojA_G93', '1gojA_S95', '1gojA_R15', '1gojA_Y96', '1gojA_A237', '1gojA_A92', '1gojA_E240', '1gojA_M98', '1gojA_S210', '1gojA_S206']	['S244', 'G88', 'Q89', 'D240', 'K94', 'G243', 'V239', 'T90', 'A86', 'G91', 'H213', 'L241', 'S97', 'Q61', 'G93', 'T95', 'R17', 'Y96', 'A242', 'S92', 'E245', 'M98', 'A214', 'S210']	[True, True, True, True, True, True, True, True, True, True, True, True, False, True, True, False, True, True, True, False, True, True, False, True]	5.6.1.3	[]	FALSE	FALSE	12	inf	['1gojA_96', '1gojA_238', '1gojA_93', '1gojA_91', '1gojA_94', '1gojA_235', '1gojA_95']	['D240' 'K94' 'G243' 'G91' 'G93' 'T95' 'Y96']	[True, True, True, True, True, False, True]	0.857142857	1.501658374	Chromosome-associated kinesin KIF4A	5	GO--C:axon cytoplasm;GO--C:chromosome;GO--C:cytoplasm;GO--C:cytosol;GO--C:membrane;GO--C:microtubule associated complex;GO--C:midbody;GO--C:nuclear matrix;GO--C:nucleoplasm;GO--C:spindle microtubule;GO--F:ATP binding;GO--F:DNA binding;GO--F:iron-sulfur cluster binding;GO--F:metal ion binding;GO--F:microtubule binding;GO--F:microtubule motor activity;GO--P:anterograde axonal transport;GO--P:mitoti…
Q86VH2	plus-end-directed kinesin ATPase	0.929329899	0.000204306	0.072597874	0	0	['1gojA_G88', '1gojA_S239', '1gojA_Q89', '1gojA_G91', '1gojA_K94', '1gojA_G238', '1gojA_V234', '1gojA_A86', '1gojA_D235', '1gojA_T90', '1gojA_Q61', '1gojA_R15', '1gojA_T97', '1gojA_L236', '1gojA_H209', '1gojA_G93', '1gojA_S95', '1gojA_Y96', '1gojA_A92', '1gojA_A237', '1gojA_N306', '1gojA_S210', '1gojA_E240']	['G84', 'S248', 'Q85', 'G87', 'K90', 'G247', 'V243', 'A82', 'D244', 'T86', 'Q57', 'R13', 'T93', 'L245', 'H208', 'G89', 'T91', 'Y92', 'S88', 'A246', 'C317', 'A209', 'E249']	[True, True, True, True, True, True, True, True, True, True, True, True, True, True, True, True, False, True, False, True, False, False, True]	5.6.1.3	[]	FALSE	FALSE	12	inf	['1gojA_96', '1gojA_238', '1gojA_93', '1gojA_91', '1gojA_94', '1gojA_235', '1gojA_95']	['G87' 'K90' 'G247' 'D244' 'G89' 'T91' 'Y92']	[True, True, True, True, True, False, True]	0.857142857	1.502882553	Kinesin-like protein KIF27	5	GO--C:cilium;GO--C:cytoplasm;GO--C:extracellular region;GO--C:kinesin complex;GO--C:microtubule;GO--F:ATP binding;GO--F:ATP hydrolysis activity;GO--F:microtubule binding;GO--F:microtubule motor activity;GO--P:cilium assembly;GO--P:epithelial cilium movement involved in extracellular fluid movement;GO--P:establishment of localization in cell;GO--P:microtubule-based movement;GO--P:ventricular syste…
O15066	plus-end-directed kinesin ATPase	0.950680276	8.90E-05	0.079114109	0	0	['1gojA_T97', '1gojA_G88', '1gojA_A86', '1gojA_M98', '1gojA_V234', '1gojA_N306', '1gojA_D235', '1gojA_G93', '1gojA_R15', '1gojA_G91', '1gojA_Y96', '1gojA_S95', '1gojA_T90', '1gojA_K94', '1gojA_Q89', '1gojA_G238', '1gojA_H209', '1gojA_Q61', '1gojA_A92', '1gojA_L236', '1gojA_G100', '1gojA_S239', '1gojA_S210', '1gojA_A237']	['T105', 'G96', 'A94', 'M106', 'V244', 'N316', 'D245', 'G101', 'R17', 'G99', 'Y104', 'T103', 'T98', 'K102', 'Q97', 'G248', 'H216', 'Q69', 'T100', 'L246', 'G108', 'S249', 'A217', 'A247']	[True, True, True, True, True, True, True, True, True, True, True, False, True, True, True, True, True, True, False, True, True, True, False, True]	5.6.1.3	[]	FALSE	FALSE	12	inf	['1gojA_96', '1gojA_238', '1gojA_93', '1gojA_91', '1gojA_94', '1gojA_235', '1gojA_95']	['D245' 'G101' 'G99' 'Y104' 'T103' 'K102' 'G248']	[True, True, True, True, False, True, True]	0.857142857	1.503953937	Kinesin-like protein KIF3B	5	GO--C:axon cytoplasm;GO--C:centrosome;GO--C:ciliary tip;GO--C:cilium;GO--C:cytosol;GO--C:dendrite;GO--C:dendrite cytoplasm;GO--C:dendritic spine;GO--C:extracellular exosome;GO--C:kinesin complex;GO--C:kinesin II complex;GO--C:membrane;GO--C:microtubule;GO--C:microtubule cytoskeleton;GO--C:midbody;GO--C:plus-end kinesin complex;GO--C:spindle;GO--F:ATP binding;GO--F:ATP hydrolysis activity;GO--F:in…
Q2VIQ3	plus-end-directed kinesin ATPase	0.943021306	1.06E-06	0.000332033	0	0	['1gojA_S239', '1gojA_G88', '1gojA_Q89', '1gojA_V234', '1gojA_G238', '1gojA_T90', '1gojA_K94', '1gojA_D235', '1gojA_M98', '1gojA_A86', '1gojA_L236', '1gojA_Q61', '1gojA_T97', '1gojA_H209', '1gojA_G91', '1gojA_E240', '1gojA_G93', '1gojA_R15', '1gojA_Y96', '1gojA_A92', '1gojA_S95', '1gojA_A237', '1gojA_S210', '1gojA_N306']	['S244', 'G88', 'Q89', 'V239', 'G243', 'T90', 'K94', 'D240', 'M98', 'A86', 'L241', 'Q61', 'S97', 'H213', 'G91', 'E245', 'G93', 'R17', 'Y96', 'S92', 'T95', 'A242', 'A214', 'C312']	[True, True, True, True, True, True, True, True, True, True, True, True, False, True, True, True, True, True, True, False, False, True, False, False]	5.6.1.3	[]	FALSE	FALSE	12	inf	['1gojA_96', '1gojA_238', '1gojA_93', '1gojA_91', '1gojA_94', '1gojA_235', '1gojA_95']	['G243' 'K94' 'D240' 'G91' 'G93' 'Y96' 'T95']	[True, True, True, True, True, True, False]	0.857142857	1.504709142	Chromosome-associated kinesin KIF4B	5	GO--C:cytosol;GO--C:microtubule;GO--C:microtubule associated complex;GO--C:nuclear matrix;GO--C:nucleoplasm;GO--F:ATP binding;GO--F:DNA binding;GO--F:iron-sulfur cluster binding;GO--F:metal ion binding;GO--F:microtubule binding;GO--F:microtubule motor activity;GO--P:microtubule-based movement;GO--P:mitotic cytokinesis;GO--P:mitotic spindle midzone assembly;GO--P:mitotic spindle organization;GO--P…
Q9P2P6	plus-end-directed kinesin ATPase	0.950995141	0.000169211	0.086176537	0	0	['1gojA_G88', '1gojA_T97', '1gojA_D235', '1gojA_V234', '1gojA_A86', '1gojA_L236', '1gojA_M98', '1gojA_K94', '1gojA_S95', '1gojA_Y96', '1gojA_Q89', '1gojA_G93', '1gojA_G238', '1gojA_R15', '1gojA_Q61', '1gojA_H209', '1gojA_E240', '1gojA_S239', '1gojA_A237', '1gojA_G91', '1gojA_T90', '1gojA_G100', '1gojA_A92', '1gojA_R207', '1gojA_S210', '1gojA_N306']	['G103', 'T112', 'D253', 'V252', 'A101', 'L254', 'M113', 'K109', 'T110', 'Y111', 'Q104', 'G108', 'G256', 'R11', 'Q76', 'H225', 'E258', 'S257', 'A255', 'G106', 'T105', 'G115', 'S107', 'R223', 'A226', 'T360']	[True, True, True, True, True, True, True, True, False, True, True, True, True, True, True, True, True, True, True, True, True, True, False, True, False, False]	5.6.1.3	[]	FALSE	FALSE	12	inf	['1gojA_96', '1gojA_238', '1gojA_93', '1gojA_91', '1gojA_94', '1gojA_235', '1gojA_95']	['D253' 'K109' 'T110' 'Y111' 'G108' 'G256' 'G106']	[True, True, False, True, True, True, True]	0.857142857	1.506839445	StAR-related lipid transfer protein 9	5	GO--C:centriole;GO--C:cytoplasm;GO--C:nucleus;GO--F:ATP binding;GO--F:lipid binding;GO--F:microtubule binding;GO--F:microtubule motor activity;GO--P:microtubule-based movement;GO--P:spindle assembly;Gene3D---;Gene3D---;Gene3D--Kinesin motor domain;InterPro--FHA_dom;InterPro--Kinesin_motor_CS;InterPro--Kinesin_motor_dom;InterPro--Kinesin_motor_dom_sf;InterPro--P-loop_NTPase;InterPro--SMAD_FHA_dom_…
Q96FN5	plus-end-directed kinesin ATPase	0.935487977	0.000203658	0.077893783	0	0	['1gojA_V234', '1gojA_T90', '1gojA_D235', '1gojA_Q61', '1gojA_G88', '1gojA_T97', '1gojA_S95', '1gojA_G238', '1gojA_L236', '1gojA_Q89', '1gojA_Y96', '1gojA_K94', '1gojA_E240', '1gojA_S239', '1gojA_H209', '1gojA_R15', '1gojA_G93', '1gojA_G91', '1gojA_A92', '1gojA_A237', '1gojA_A86', '1gojA_S210', '1gojA_N306', '1gojA_G100', '1gojA_S206']	['V262', 'T106', 'D263', 'Q76', 'G104', 'T113', 'T111', 'G266', 'L264', 'Q105', 'Y112', 'K110', 'E268', 'S267', 'H230', 'R33', 'G109', 'G107', 'S108', 'A265', 'T102', 'A231', 'C336', 'G116', 'S227']	[True, True, True, True, True, True, False, True, True, True, True, True, True, True, True, True, True, True, False, True, False, False, False, True, True]	5.6.1.3	[]	FALSE	FALSE	12	inf	['1gojA_96', '1gojA_238', '1gojA_93', '1gojA_91', '1gojA_94', '1gojA_235', '1gojA_95']	['D263' 'T111' 'G266' 'Y112' 'K110' 'G109' 'G107']	[True, False, True, True, True, True, True]	0.857142857	1.507418974	Kinesin-like protein KIF12	4	GO--C:cytoplasm;GO--C:extracellular exosome;GO--C:kinesin complex;GO--C:microtubule;GO--F:ATP binding;GO--F:ATP hydrolysis activity;GO--F:microtubule binding;GO--F:microtubule motor activity;GO--P:microtubule-based movement;Gene3D--Kinesin motor domain;InterPro--Kinesin-like_fam;InterPro--Kinesin_motor_CS;InterPro--Kinesin_motor_dom;InterPro--Kinesin_motor_dom_sf;InterPro--P-loop_NTPase;PANTHER--…
Q5T7B8	plus-end-directed kinesin ATPase	0.945786273	0.00020148	0.04945858	0	0	['1gojA_N306', '1gojA_A92', '1gojA_G88', '1gojA_T97', '1gojA_K94', '1gojA_G93', '1gojA_G91', '1gojA_D235', '1gojA_Q89', '1gojA_A86', '1gojA_R15', '1gojA_L236', '1gojA_S95', '1gojA_S239', '1gojA_V234', '1gojA_Y96', '1gojA_G238', '1gojA_M98', '1gojA_H209', '1gojA_A237', '1gojA_T90', '1gojA_G100', '1gojA_Q61', '1gojA_E240']	['N522', 'A317', 'G313', 'T322', 'K319', 'G318', 'G316', 'D451', 'Q314', 'A311', 'R231', 'L452', 'T320', 'S455', 'I450', 'Y321', 'G454', 'M323', 'H429', 'A453', 'T315', 'G325', 'N286', 'E456']	[True, True, True, True, True, True, True, True, True, True, True, True, False, True, False, True, True, True, True, True, True, True, False, True]	5.6.1.3	[]	FALSE	FALSE	12	inf	['1gojA_96', '1gojA_238', '1gojA_93', '1gojA_91', '1gojA_94', '1gojA_235', '1gojA_95']	['K319' 'G318' 'G316' 'D451' 'T320' 'Y321' 'G454']	[True, True, True, True, False, True, True]	0.857142857	1.513521348	Kinesin-like protein KIF24	5	GO--C:centriole;GO--C:centrosome;GO--C:cytosol;GO--C:microtubule;GO--C:protein-containing complex;GO--F:ATP binding;GO--F:identical protein binding;GO--F:microtubule binding;GO--F:microtubule motor activity;GO--P:cilium assembly;GO--P:microtubule depolymerization;GO--P:microtubule-based movement;GO--P:negative regulation of cilium assembly;Gene3D--Kinesin motor domain;Gene3D--Transcription Factor…
Q2TAC6	plus-end-directed kinesin ATPase	0.924857773	0.000149601	0.057634742	0	0	['1gojA_T97', '1gojA_G88', '1gojA_V234', '1gojA_D235', '1gojA_Y96', '1gojA_S239', '1gojA_L236', '1gojA_G91', '1gojA_S95', '1gojA_H209', '1gojA_A237', '1gojA_A86', '1gojA_Q61', '1gojA_R15', '1gojA_G93', '1gojA_M98', '1gojA_K94', '1gojA_G238', '1gojA_T90', '1gojA_A92', '1gojA_G100', '1gojA_E240', '1gojA_N306', '1gojA_S210', '1gojA_M99']	['T113', 'G104', 'I249', 'D250', 'Y112', 'S254', 'L251', 'G107', 'T111', 'H221', 'A252', 'A102', 'Q77', 'R19', 'G109', 'M114', 'K110', 'G253', 'T106', 'C108', 'G116', 'E255', 'H322', 'A222', 'L115']	[True, True, False, True, True, True, True, True, False, True, True, True, True, True, True, True, True, True, True, False, True, True, False, False, False]	5.6.1.3	[]	FALSE	FALSE	12	inf	['1gojA_96', '1gojA_238', '1gojA_93', '1gojA_91', '1gojA_94', '1gojA_235', '1gojA_95']	['D250' 'Y112' 'G107' 'T111' 'G109' 'K110' 'G253']	[True, True, True, False, True, True, True]	0.857142857	1.51456635	Kinesin-like protein KIF19	4	GO--C:axoneme;GO--C:cilium;GO--C:kinesin complex;GO--C:microtubule;GO--F:ATP binding;GO--F:ATP hydrolysis activity;GO--F:microtubule binding;GO--F:plus-end-directed microtubule motor activity;GO--P:axonemal microtubule depolymerization;GO--P:microtubule-based movement;GO--P:plus-end specific microtubule depolymerization;Gene3D--Kinesin motor domain;InterPro--Kinesin-like_fam;InterPro--Kinesin_mot…
Q9UL26	plus-end-directed kinesin ATPase	0.773190789	0.001890359	0.149935164	0	0	['1gojA_D235', '1gojA_K94', '1gojA_G88', '1gojA_A237', '1gojA_Q89', '1gojA_G93', '1gojA_A86', '1gojA_G238', '1gojA_N306', '1gojA_G91', '1gojA_S95', '1gojA_V234', '1gojA_L236', '1gojA_T90', '1gojA_A92']	['D60', 'K18', 'G12', 'A62', 'D13', 'G17', 'V84', 'G63', 'V84', 'G15', 'S19', 'I58', 'T61', 'T14', 'V16']	[True, True, True, True, False, True, False, True, False, True, True, False, False, True, False]	5.6.1.3	[]	FALSE	FALSE	12	inf	['1gojA_96', '1gojA_238', '1gojA_93', '1gojA_91', '1gojA_94', '1gojA_235', '1gojA_95']	['D60' 'K18' 'G17' 'G63' 'G15' 'S19']	[True, True, True, True, True, True]	0.857142857	1.515181002	Ras-related protein Rab-22A	5	GO--C:actin cytoskeleton;GO--C:early endosome;GO--C:endomembrane system;GO--C:endosome membrane;GO--C:extracellular exosome;GO--C:late endosome;GO--C:phagocytic vesicle;GO--C:phagocytic vesicle membrane;GO--C:plasma membrane;GO--C:ruffle;GO--F:GDP binding;GO--F:GTP binding;GO--F:GTPase activity;GO--P:endocytosis;GO--P:endosome organization;GO--P:intracellular protein transport;GO--P:regulation of…
Q96AC6	plus-end-directed kinesin ATPase	0.934799182	0.000258229	0.047797307	0	0	['1gojA_D235', '1gojA_T90', '1gojA_V234', '1gojA_K94', '1gojA_S95', '1gojA_T97', '1gojA_G93', '1gojA_L236', '1gojA_Y96', '1gojA_G88', '1gojA_Q61', '1gojA_G91', '1gojA_M98', '1gojA_Q89', '1gojA_H209', '1gojA_G238', '1gojA_A237', '1gojA_S239', '1gojA_A86', '1gojA_N306', '1gojA_E240', '1gojA_S210', '1gojA_A92', '1gojA_S206']	['D627', 'T486', 'V626', 'K490', 'T491', 'S493', 'G489', 'L628', 'Y492', 'G484', 'Q458', 'G487', 'M494', 'Q485', 'H601', 'G630', 'A629', 'S631', 'T482', 'Q706', 'E632', 'A602', 'T488', 'S598']	[True, True, True, True, False, False, True, True, True, True, True, True, True, True, True, True, True, True, False, False, True, False, False, True]	5.6.1.3	[]	FALSE	FALSE	12	inf	['1gojA_96', '1gojA_238', '1gojA_93', '1gojA_91', '1gojA_94', '1gojA_235', '1gojA_95']	['D627' 'K490' 'T491' 'G489' 'Y492' 'G487' 'G630']	[True, True, False, True, True, True, True]	0.857142857	1.525253845	Kinesin-like protein KIFC2	4	GO--C:cytoplasm;GO--C:kinesin complex;GO--C:microtubule;GO--C:microtubule organizing center;GO--C:mitotic spindle;GO--C:nucleus;GO--F:ATP binding;GO--F:ATP hydrolysis activity;GO--F:microtubule binding;GO--F:microtubule motor activity;GO--P:microtubule-based movement;GO--P:mitotic spindle assembly;Gene3D--Kinesin motor domain;InterPro--Kinesin-like_fam;InterPro--Kinesin_motor_CS;InterPro--Kinesin…
O75037	plus-end-directed kinesin ATPase	0.88007134	0.000234451	0.062496501	0	0	['1gojA_A86', '1gojA_G88', '1gojA_V234', '1gojA_A92', '1gojA_T97', '1gojA_G93', '1gojA_K94', '1gojA_Q89', '1gojA_R15', '1gojA_D235', '1gojA_Q61', '1gojA_Y96', '1gojA_G91', '1gojA_L236', '1gojA_A237', '1gojA_S95', '1gojA_H209', '1gojA_N306', '1gojA_T90', '1gojA_S210', '1gojA_R207', '1gojA_G238', '1gojA_M98', '1gojA_S239']	['A85', 'G87', 'V272', 'A91', 'T96', 'G92', 'K93', 'Q88', 'R16', 'D273', 'Q60', 'Y95', 'G90', 'L274', 'A275', 'T94', 'H226', 'C346', 'T89', 'A227', 'R282', 'G276', 'M97', 'S277']	[True, True, True, True, True, True, True, True, True, True, True, True, True, True, True, False, True, False, True, False, True, True, True, True]	5.6.1.3	[]	FALSE	FALSE	12	inf	['1gojA_96', '1gojA_238', '1gojA_93', '1gojA_91', '1gojA_94', '1gojA_235', '1gojA_95']	['G92' 'K93' 'D273' 'Y95' 'G90' 'T94' 'G276']	[True, True, True, True, True, False, True]	0.857142857	1.544208245	Kinesin-like protein KIF21B	5	GO--C:cytoplasmic vesicle;GO--C:dendrite;GO--C:growth cone;GO--C:kinesin complex;GO--C:microtubule;GO--F:ATP binding;GO--F:ATP hydrolysis activity;GO--F:microtubule binding;GO--F:microtubule motor activity;GO--P:microtubule-based movement;Gene3D--Kinesin motor domain;Gene3D--YVTN repeat-like/Quinoprotein amine dehydrogenase;InterPro--Kinesin-like_fam;InterPro--Kinesin_motor_CS;InterPro--Kinesin_m…
Q7Z4S6	plus-end-directed kinesin ATPase	0.885088214	0.000436108	0.080028365	0	0	['1gojA_G88', '1gojA_A86', '1gojA_A92', '1gojA_T97', '1gojA_A237', '1gojA_Q61', '1gojA_K94', '1gojA_R15', '1gojA_Q89', '1gojA_V234', '1gojA_G93', '1gojA_D235', '1gojA_Y96', '1gojA_L236', '1gojA_G91', '1gojA_S95', '1gojA_N306', '1gojA_H209', '1gojA_G238', '1gojA_S210', '1gojA_T90', '1gojA_M98', '1gojA_S239', '1gojA_S206']	['G88', 'A86', 'A92', 'T97', 'A276', 'Q61', 'K94', 'R17', 'Q89', 'V273', 'G93', 'D274', 'Y96', 'L275', 'G91', 'T95', 'C347', 'H227', 'G277', 'A228', 'T90', 'M98', 'S278', 'M219']	[True, True, True, True, True, True, True, True, True, True, True, True, True, True, True, False, False, True, True, False, True, True, True, False]	5.6.1.3	[]	FALSE	FALSE	12	inf	['1gojA_96', '1gojA_238', '1gojA_93', '1gojA_91', '1gojA_94', '1gojA_235', '1gojA_95']	['K94' 'G93' 'D274' 'Y96' 'G91' 'T95' 'G277']	[True, True, True, True, True, False, True]	0.857142857	1.54782668	Kinesin-like protein KIF21A	5	GO--C:axon;GO--C:cytosol;GO--C:dendrite;GO--C:kinesin complex;GO--C:microtubule;GO--C:plasma membrane;GO--F:ankyrin repeat binding;GO--F:ATP binding;GO--F:ATP hydrolysis activity;GO--F:microtubule binding;GO--F:microtubule motor activity;GO--P:microtubule-based movement;Gene3D--Kinesin motor domain;Gene3D--YVTN repeat-like/Quinoprotein amine dehydrogenase;InterPro--Kinesin-like_fam;InterPro--Kine…
Q9NQT8	plus-end-directed kinesin ATPase	0.959416344	0.000105917	0.068154746	0	0	['1gojA_D235', '1gojA_M98', '1gojA_A86', '1gojA_G88', '1gojA_S239', '1gojA_V234', '1gojA_S95', '1gojA_T97', '1gojA_K94', '1gojA_M99', '1gojA_Q89', '1gojA_R15', '1gojA_Y96', '1gojA_G93', '1gojA_H209', '1gojA_L236', '1gojA_G238', '1gojA_A237', '1gojA_Q61', '1gojA_G91', '1gojA_G100', '1gojA_A92', '1gojA_T90', '1gojA_E240', '1gojA_S210']	['D253', 'M113', 'A101', 'G103', 'S257', 'V252', 'S110', 'T112', 'K109', 'M114', 'Q104', 'R13', 'Y111', 'G108', 'H223', 'L254', 'G256', 'A255', 'Q76', 'G106', 'G115', 'S107', 'T105', 'E258', 'A224']	[True, True, True, True, True, True, True, True, True, True, True, True, True, True, True, True, True, True, True, True, True, False, True, True, False]	5.6.1.3	[]	FALSE	FALSE	12	inf	['1gojA_96', '1gojA_238', '1gojA_93', '1gojA_91', '1gojA_94', '1gojA_235', '1gojA_95']	['D253' 'S110' 'K109' 'Y111' 'G108' 'G256' 'G106']	[True, True, True, True, True, True, True]	1	1.560035835	Kinesin-like protein KIF13B	5	GO--C:axon;GO--C:cytoplasm;GO--C:kinesin complex;GO--C:microtubule;GO--F:14-3-3 protein binding;GO--F:ATP binding;GO--F:ATP hydrolysis activity;GO--F:microtubule binding;GO--F:microtubule motor activity;GO--F:protein kinase binding;GO--P:cytoskeleton-dependent intracellular transport;GO--P:microtubule-based movement;GO--P:protein targeting;GO--P:regulation of axonogenesis;GO--P:signal transductio…
O43896	plus-end-directed kinesin ATPase	0.976353579	4.05E-05	0.037881705	0	0	['1gojA_D235', '1gojA_Q89', '1gojA_G91', '1gojA_S95', '1gojA_M98', '1gojA_S239', '1gojA_T90', '1gojA_G88', '1gojA_V234', '1gojA_A86', '1gojA_Y96', '1gojA_A92', '1gojA_T97', '1gojA_Q61', '1gojA_K94', '1gojA_M99', '1gojA_L236', '1gojA_G93', '1gojA_R15', '1gojA_G238', '1gojA_H209', '1gojA_G100', '1gojA_A237', '1gojA_S210', '1gojA_E240']	['D248', 'Q98', 'G100', 'S104', 'M107', 'S252', 'T99', 'G97', 'V247', 'A95', 'Y105', 'A101', 'T106', 'Q70', 'K103', 'M108', 'L249', 'G102', 'R13', 'G251', 'H218', 'G109', 'A250', 'A219', 'E253']	[True, True, True, True, True, True, True, True, True, True, True, True, True, True, True, True, True, True, True, True, True, True, True, False, True]	5.6.1.3	[]	FALSE	FALSE	12	inf	['1gojA_96', '1gojA_238', '1gojA_93', '1gojA_91', '1gojA_94', '1gojA_235', '1gojA_95']	['D248' 'G100' 'S104' 'Y105' 'K103' 'G102' 'G251']	[True, True, True, True, True, True, True]	1	1.561453688	Kinesin-like protein KIF1C	5	GO--C:axon;GO--C:axon cytoplasm;GO--C:dendrite;GO--C:endoplasmic reticulum;GO--C:Golgi apparatus;GO--C:kinesin complex;GO--C:microtubule;GO--F:ATP binding;GO--F:ATP hydrolysis activity;GO--F:cytoskeletal motor activity;GO--F:microtubule binding;GO--F:plus-end-directed microtubule motor activity;GO--F:RNA binding;GO--P:anterograde neuronal dense core vesicle transport;GO--P:cytoskeleton-dependent …
Q2M1P5	plus-end-directed kinesin ATPase	0.945927758	0.000103398	0.049529988	0	0	['1gojA_S239', '1gojA_Q89', '1gojA_A86', '1gojA_K94', '1gojA_G88', '1gojA_G91', '1gojA_G238', '1gojA_Q61', '1gojA_T90', '1gojA_R15', '1gojA_T97', '1gojA_G93', '1gojA_V234', '1gojA_A92', '1gojA_Y96', '1gojA_S95', '1gojA_L236', '1gojA_A237', '1gojA_D235', '1gojA_N306', '1gojA_S210', '1gojA_M98', '1gojA_H209', '1gojA_E240']	['S256', 'Q95', 'A92', 'K100', 'G94', 'G97', 'G255', 'Q67', 'T96', 'R23', 'T103', 'G99', 'V251', 'S98', 'Y102', 'T101', 'L253', 'A254', 'D252', 'C325', 'T219', 'M104', 'H218', 'E257']	[True, True, True, True, True, True, True, True, True, True, True, True, True, False, True, False, True, True, True, False, False, True, True, True]	5.6.1.3	[]	FALSE	FALSE	12	inf	['1gojA_96', '1gojA_238', '1gojA_93', '1gojA_91', '1gojA_94', '1gojA_235', '1gojA_95']	['K100' 'G97' 'G255' 'G99' 'Y102' 'T101' 'D252']	[True, True, True, True, True, False, True]	0.857142857	1.56341776	Kinesin-like protein KIF7	5	GO--C:ciliary basal body;GO--C:ciliary tip;GO--C:cilium;GO--C:cytoplasm;GO--C:kinesin complex;GO--C:microtubule;GO--F:ATP binding;GO--F:ATP hydrolysis activity;GO--F:microtubule binding;GO--F:microtubule motor activity;GO--P:microtubule-based movement;GO--P:negative regulation of smoothened signaling pathway;GO--P:positive regulation of smoothened signaling pathway;Gene3D--Kinesin motor domain;In…
O60333	plus-end-directed kinesin ATPase	0.962379845	9.53E-05	0.088073648	0	0	['1gojA_D235', '1gojA_M98', '1gojA_G91', '1gojA_Q89', '1gojA_A86', '1gojA_S95', '1gojA_V234', '1gojA_S239', '1gojA_T90', '1gojA_A92', '1gojA_Y96', '1gojA_K94', '1gojA_G88', '1gojA_G238', '1gojA_R15', '1gojA_G93', '1gojA_L236', '1gojA_G100', '1gojA_T97', '1gojA_Q61', '1gojA_H209', '1gojA_M99', '1gojA_A237', '1gojA_S210', '1gojA_E240']	['D248', 'M107', 'G100', 'Q98', 'A95', 'S104', 'V247', 'S252', 'T99', 'A101', 'Y105', 'K103', 'G97', 'G251', 'R13', 'G102', 'L249', 'G109', 'T106', 'Q70', 'H218', 'M108', 'A250', 'A219', 'E253']	[True, True, True, True, True, True, True, True, True, True, True, True, True, True, True, True, True, True, True, True, True, True, True, False, True]	5.6.1.3	[]	FALSE	FALSE	12	inf	['1gojA_96', '1gojA_238', '1gojA_93', '1gojA_91', '1gojA_94', '1gojA_235', '1gojA_95']	['D248' 'G100' 'S104' 'Y105' 'K103' 'G251' 'G102']	[True, True, True, True, True, True, True]	1	1.564034086	Kinesin-like protein KIF1B	5	GO--C:axon;GO--C:axon cytoplasm;GO--C:cytoplasmic vesicle;GO--C:cytoplasmic vesicle membrane;GO--C:dendrite;GO--C:kinesin complex;GO--C:microtubule;GO--C:microtubule associated complex;GO--C:mitochondrion;GO--C:neuron projection;GO--C:synaptic vesicle;GO--F:ATP binding;GO--F:ATP hydrolysis activity;GO--F:kinesin binding;GO--F:microtubule binding;GO--F:plus-end-directed microtubule motor activity;…
Q9UIL4	plus-end-directed kinesin ATPase	0.91187673	0.00018984	0.079575656	0	0	['1gojA_M98', '1gojA_K94', '1gojA_S95', '1gojA_S239', '1gojA_Q61', '1gojA_L236', '1gojA_G88', '1gojA_R207', '1gojA_D235', '1gojA_Q89', '1gojA_A86', '1gojA_G238', '1gojA_V234', '1gojA_A237', '1gojA_H209', '1gojA_G91', '1gojA_S206', '1gojA_G100', '1gojA_Y96', '1gojA_T90', '1gojA_E240', '1gojA_S210', '1gojA_G93', '1gojA_N306', '1gojA_A92']	['M75', 'K71', 'S72', 'S273', 'Q39', 'S270', 'G65', 'R197', 'D269', 'Q66', 'A63', 'G272', 'V268', 'A271', 'H199', 'G68', 'S196', 'G77', 'Y73', 'T67', 'E274', 'L200', 'G70', 'A63', 'S69']	[True, True, True, True, True, False, True, True, True, True, True, True, True, True, True, True, True, True, True, True, True, False, True, False, False]	5.6.1.3	[]	FALSE	FALSE	12	inf	['1gojA_96', '1gojA_238', '1gojA_93', '1gojA_91', '1gojA_94', '1gojA_235', '1gojA_95']	['K71' 'S72' 'D269' 'G272' 'G68' 'Y73' 'G70']	[True, True, True, True, True, True, True]	1	1.570119007	Kinesin-like protein KIF25	5	GO--C:centrosome;GO--C:cytoplasm;GO--C:kinesin complex;GO--C:microtubule;GO--F:ATP binding;GO--F:ATP hydrolysis activity;GO--F:microtubule binding;GO--F:microtubule motor activity;GO--F:minus-end-directed microtubule motor activity;GO--P:establishment of spindle orientation;GO--P:microtubule-based movement;GO--P:mitotic sister chromatid segregation;GO--P:negative regulation of autophagy;GO--P:neg…
Q99757	protein disulfide-isomerase (eukaryotic)	0.833322833	0.003895097	0.086805021	0	0	['1mekA_W35', '1mekA_A33', '1mekA_G37', '1mekA_C39', '1mekA_C36']	['W89', 'A87', 'G91', 'C93', 'C90']	[True, True, True, True, True]	5.3.4.1	[]	FALSE	FALSE	12	inf	['1mekA_38', '1mekA_39', '1mekA_37', '1mekA_36']	['G91' 'C93' 'C90']	[True, True, True]	0.75	1.57898243	Thioredoxin, mitochondrial	5	GO--C:dendrite;GO--C:mitochondrial matrix;GO--C:mitochondrion;GO--C:neuronal cell body;GO--C:nucleolus;GO--F:peptide-methionine (R)-S-oxide reductase activity;GO--F:peptide-methionine (S)-S-oxide reductase activity;GO--F:protein-containing complex binding;GO--F:protein-disulfide reductase activity;GO--P:cell redox homeostasis;GO--P:cellular response to nutrient levels;GO--P:response to axon injur…
P10599	protein disulfide-isomerase (eukaryotic)	0.84254555	0.006732673	0.11890155	0	0	['1mekA_C39', '1mekA_A33', '1mekA_G37', '1mekA_W35', '1mekA_P83', '1mekA_C36']	['C35', 'A29', 'G33', 'W31', 'P75', 'C32']	[True, True, True, True, True, True]	5.3.4.1	[]	FALSE	FALSE	12	inf	['1mekA_38', '1mekA_39', '1mekA_37', '1mekA_36']	['C35' 'G33' 'C32']	[True, True, True]	0.75	1.603571934	Thioredoxin	5	GO--C:cytoplasm;GO--C:cytosol;GO--C:extracellular exosome;GO--C:extracellular region;GO--C:nucleoplasm;GO--C:nucleus;GO--F:protein homodimerization activity;GO--F:protein-disulfide reductase (NAD(P)) activity;GO--F:protein-disulfide reductase activity;GO--F:RNA binding;GO--F:thioredoxin-disulfide reductase activity;GO--P:activation of protein kinase B activity;GO--P:cell redox homeostasis;GO--P:n…
Q86VQ3	protein disulfide-isomerase (eukaryotic)	0.804703805	0.01186365	0.154227449	0	0	['1mekA_G37', '1mekA_P34', '1mekA_A33', '1mekA_W35', '1mekA_C39', '1mekA_C36']	['G481', 'T478', 'A477', 'W479', 'C483', 'C480']	[True, False, True, True, True, True]	5.3.4.1	[]	FALSE	FALSE	12	inf	['1mekA_38', '1mekA_39', '1mekA_37', '1mekA_36']	['G481' 'C483' 'C480']	[True, True, True]	0.75	1.606426023	Thioredoxin domain-containing protein 2	5	GO--C:cytoplasm;GO--F:thioredoxin-disulfide reductase activity;GO--P:cell differentiation;GO--P:cell redox homeostasis;GO--P:spermatogenesis;Gene3D--Glutaredoxin;InterPro--Thioredoxin-like_sf;InterPro--Thioredoxin_domain;PANTHER--THIOREDOXIN;PANTHER--THIOREDOXIN DOMAIN-CONTAINING PROTEIN 2;Pfam--Thioredoxin;SUPFAM--Thioredoxin-like;PROSITE--THIOREDOXIN_2
B7ZC32	plus-end-directed kinesin ATPase	0.942796328	0.000169294	0.039614796	0	0	['1gojA_H209', '1gojA_G88', '1gojA_D235', '1gojA_A86', '1gojA_K94', '1gojA_Q89', '1gojA_S95', '1gojA_S239', '1gojA_M98', '1gojA_R15', '1gojA_T97', '1gojA_L236', '1gojA_T90', '1gojA_A237', '1gojA_G93', '1gojA_G91', '1gojA_V234', '1gojA_Y96', '1gojA_A92', '1gojA_E240', '1gojA_S206', '1gojA_Q61', '1gojA_G100', '1gojA_N306']	['H230', 'G111', 'D256', 'A109', 'K117', 'Q112', 'S118', 'S260', 'M121', 'R15', 'S120', 'L257', 'T113', 'A258', 'G116', 'G114', 'V255', 'Y119', 'S115', 'E261', 'S227', 'Q84', 'G123', 'A331']	[True, True, True, True, True, True, True, True, True, True, False, True, True, True, True, True, True, True, False, True, True, True, True, False]	5.6.1.3	[]	FALSE	FALSE	12	inf	['1gojA_96', '1gojA_238', '1gojA_93', '1gojA_91', '1gojA_94', '1gojA_235', '1gojA_95']	['D256' 'K117' 'S118' 'G116' 'G114' 'Y119']	[True, True, True, True, True, True]	0.857142857	1.615959788	Kinesin-like protein KIF28P	3	GO--C:kinesin complex;GO--C:microtubule;GO--C:mitochondrial membrane;GO--F:ATP binding;GO--F:ATP hydrolysis activity;GO--F:microtubule binding;GO--F:microtubule motor activity;GO--P:cytoskeleton-dependent intracellular transport;GO--P:microtubule-based movement;GO--P:mitochondrion organization;GO--P:organelle transport along microtubule;Gene3D---;Gene3D--Kinesin motor domain;InterPro--Kinesin-lik…
P48741	adenosinetriphosphatase	0.919418011	0.000377439	0.109218994	0	0	['1kazA_L73', '1kazA_F205', '1kazA_S16', '1kazA_D206', '1kazA_A70', '1kazA_D69', '1kazA_V146', '1kazA_R72', '1kazA_N174', '1kazA_P147', '1kazA_T177', '1kazA_L11', '1kazA_E175', '1kazA_A179', '1kazA_F198', '1kazA_D199', '1kazA_L200', '1kazA_G12', '1kazA_P176', '1kazA_D10', '1kazA_I9', '1kazA_T145', '1kazA_E71']	['L75', 'F207', 'S18', 'D208', 'A72', 'D71', 'V148', 'R74', 'N176', 'P149', 'T179', 'L13', 'E177', 'A181', 'F200', 'D201', 'L202', 'G14', 'A178', 'D12', 'I11', 'T147', 'K73']	[True, True, True, True, True, True, True, True, True, True, True, True, True, True, True, True, True, True, False, True, True, True, False]	3.6.1.3	[]	FALSE	FALSE	12	inf	['1kazA_71', '1kazA_175', '1kazA_199', '1kazA_10']	['E177' 'D201' 'D12' 'K73']	[True, True, True, False]	0.75	1.648381696	Putative heat shock 70 kDa protein 7	3	GO--C:blood microparticle;GO--C:cytoplasm;GO--C:extracellular exosome;GO--C:nucleus;GO--F:ATP binding;GO--F:ATP hydrolysis activity;GO--F:ATP-dependent protein folding chaperone;GO--F:heat shock protein binding;GO--F:protein folding chaperone;GO--F:ubiquitin protein ligase binding;GO--P:chaperone cofactor-dependent protein refolding;GO--P:protein refolding;Gene3D---;Gene3D---;InterPro--ATPase_NBD…
Q9UNK9	exodeoxyribonuclease III	0.715654907	0.005104461	0.284444794	0	0	['1akoA_D229', '1akoA_G150', '1akoA_N7', '1akoA_D151', '1akoA_Q33', '1akoA_I228', '1akoA_F6', '1akoA_M152', '1akoA_H259', '1akoA_L230', '1akoA_S211', '1akoA_N153', '1akoA_G64', '1akoA_E34', '1akoA_G108', '1akoA_R251', '1akoA_S257', '1akoA_A260', '1akoA_I154', '1akoA_D258', '1akoA_I8']	['D602', 'G432', 'N251', 'D433', 'Q297', 'V601', 'Y250', 'L434', 'H656', 'L659', 'T591', 'N435', 'G331', 'E298', 'T391', 'R278', 'S654', 'T600', 'S436', 'D655', 'I252']	[True, True, True, True, True, False, False, False, True, True, False, True, True, True, False, True, True, False, False, True, True]	3.1.11.2	[]	FALSE	FALSE	12	inf	['1akoA_151', '1akoA_34', '1akoA_7', '1akoA_153', '1akoA_259', '1akoA_229', '1akoA_258']	['D602' 'N251' 'D433' 'H656' 'N435' 'E298' 'D655']	[True, True, True, True, True, True, True]	1	1.657223052	Protein angel homolog 1	4	GO--C:cis-Golgi network;GO--C:cytosol;GO--C:endoplasmic reticulum;GO--C:nucleus;GO--C:perinuclear region of cytoplasm;GO--F:3'-5'-RNA exonuclease activity;GO--F:eukaryotic initiation factor 4E binding;GO--F:protein domain specific binding;Gene3D--Endonuclease/exonuclease/phosphatase;InterPro--Endo/exonu/phosph_ase_sf;InterPro--Endo/exonuclease/phosphatase;PANTHER--CARBON CATABOLITE REPRESSOR PROT…
Q5VTE6	exodeoxyribonuclease III	0.758485539	0.002254934	0.246970551	0	0	['1akoA_D229', '1akoA_D151', '1akoA_G150', '1akoA_N7', '1akoA_Q33', '1akoA_E34', '1akoA_I228', '1akoA_S211', '1akoA_H259', '1akoA_N153', '1akoA_M152', '1akoA_S257', '1akoA_A260', '1akoA_R251', '1akoA_F110', '1akoA_F6', '1akoA_I8', '1akoA_G108', '1akoA_I154', '1akoA_D258', '1akoA_G64', '1akoA_L230']	['D479', 'D351', 'G350', 'N173', 'Q219', 'E220', 'V478', 'T468', 'H533', 'N353', 'F352', 'S531', 'L534', 'R200', 'F352', 'Y172', 'I174', 'T309', 'S354', 'D532', 'G253', 'L536']	[True, True, True, True, True, True, False, False, True, True, False, True, False, True, True, False, True, False, False, True, True, True]	3.1.11.2	[]	FALSE	FALSE	12	inf	['1akoA_151', '1akoA_34', '1akoA_7', '1akoA_153', '1akoA_259', '1akoA_229', '1akoA_258']	['D479' 'D351' 'N173' 'E220' 'H533' 'N353' 'D532']	[True, True, True, True, True, True, True]	1	1.668277982	Protein angel homolog 2	3	GO--C:Cajal body;GO--C:cytoplasm;GO--F:3'-5'-RNA exonuclease activity;GO--F:mRNA 3'-UTR binding;GO--P:3'-UTR-mediated mRNA stabilization;GO--P:negative regulation of mitotic cell cycle;Gene3D--Endonuclease/exonuclease/phosphatase;InterPro--ANGEL2_N;InterPro--Endo/exonu/phosph_ase_sf;InterPro--Endo/exonuclease/phosphatase;PANTHER--CARBON CATABOLITE REPRESSOR PROTEIN 4;PANTHER--PROTEIN ANGEL HOMOLO…
P48723	adenosinetriphosphatase	0.904530129	0.000475045	0.11241899	0	0	['1kazA_A179', '1kazA_V146', '1kazA_V337', '1kazA_P176', '1kazA_A70', '1kazA_I9', '1kazA_P147', '1kazA_A178', '1kazA_D10', '1kazA_T145', '1kazA_L11', '1kazA_G12', '1kazA_E175', '1kazA_L200', '1kazA_D199', '1kazA_S16', '1kazA_N174', '1kazA_C17', '1kazA_R72', '1kazA_D69']	['A207', 'V174', 'V405', 'P204', 'A99', 'I36', 'P175', 'A206', 'D37', 'S173', 'L38', 'G39', 'E203', 'L226', 'D225', 'C43', 'N202', 'S44', 'R101', 'D98']	[True, True, True, True, True, True, True, True, True, False, True, True, True, True, True, False, True, False, True, True]	3.6.1.3	[]	FALSE	FALSE	12	inf	['1kazA_71', '1kazA_175', '1kazA_199', '1kazA_10']	['D37' 'E203' 'D225']	[True, True, True]	0.75	1.680139016	Heat shock 70 kDa protein 13	5	GO--C:cytoplasm;GO--C:cytosol;GO--C:endoplasmic reticulum;GO--C:extracellular exosome;GO--C:intracellular membrane-bounded organelle;GO--C:nucleus;GO--C:plasma membrane;GO--F:ATP binding;GO--F:ATP hydrolysis activity;GO--F:ATP-dependent protein folding chaperone;GO--F:heat shock protein binding;GO--F:protein folding chaperone;GO--P:chaperone cofactor-dependent protein refolding;GO--P:protein refo…
O14618	superoxide dismutase	0.916604915	8.75E-05	0.081913611	0	0	['2jcwA_I47', '2jcwA_G82', '2jcwA_H71', '2jcwA_D83', '2jcwA_D124', '2jcwA_G72', '2jcwA_G85', '2jcwA_S116', '2jcwA_H80', '2jcwA_G127', '2jcwA_G138', '2jcwA_F64', '2jcwA_A145', '2jcwA_G44', '2jcwA_G61', '2jcwA_F50', '2jcwA_T70', '2jcwA_N65', '2jcwA_R79', '2jcwA_G122', '2jcwA_I119', '2jcwA_H63', '2jcwA_R115', '2jcwA_S134', '2jcwA_H46', '2jcwA_C57', '2jcwA_E49', '2jcwA_A140', '2jcwA_L135', '2jcwA_V11…	['V131', 'G166', 'H155', 'D167', 'D205', 'G156', 'G169', 'S197', 'H164', 'G208', 'G219', 'F148', 'A226', 'G128', 'G145', 'Y134', 'S154', 'N149', 'R163', 'G203', 'I200', 'H147', 'R196', 'S215', 'H130', 'C141', 'Q133', 'S221', 'I217', 'I199', 'H132', 'R224', 'G222', 'L168', 'N146', 'L225']	[False, True, True, True, True, True, True, True, True, True, True, True, True, True, True, False, False, True, True, True, True, True, True, True, True, True, False, False, False, False, True, True, True, False, False, False]	1.15.1.1	[]	FALSE	FALSE	12	inf	['2jcwA_143', '2jcwA_63', '2jcwA_71', '2jcwA_120', '2jcwA_83', '2jcwA_48', '2jcwA_46', '2jcwA_80']	['H155' 'D167' 'H164' 'H147' 'H130' 'H132' 'R224']	[True, True, True, True, True, True, True]	0.875	1.686424384	Copper chaperone for superoxide dismutase	5	GO--C:cytoplasm;GO--C:cytosol;GO--C:nucleus;GO--F:cadherin binding;GO--F:copper ion binding;GO--F:protein-disulfide reductase activity;GO--F:superoxide dismutase copper chaperone activity;GO--P:cellular response to oxidative stress;GO--P:positive regulation of oxidoreductase activity;GO--P:protein maturation by copper ion transfer;GO--P:removal of superoxide radicals;GO--P:superoxide metabolic pr…
P34932	adenosinetriphosphatase	0.814590557	0.001028518	0.105075061	0	0	['1kazA_D10', '1kazA_D199', '1kazA_A178', '1kazA_G12', '1kazA_V146', '1kazA_E175', '1kazA_I9', '1kazA_S16', '1kazA_V337', '1kazA_P147', '1kazA_T145', '1kazA_L73', '1kazA_R72', '1kazA_A179', '1kazA_P176', '1kazA_L11', '1kazA_N174', '1kazA_T177', '1kazA_F205']	['D7', 'D202', 'A176', 'G9', 'V144', 'E173', 'I6', 'C13', 'V341', 'P145', 'S143', 'F70', 'R234', 'V177', 'T174', 'L8', 'N172', 'T175', 'Y208']	[True, True, True, True, True, True, True, False, True, True, False, False, True, False, False, True, True, True, False]	3.6.1.3	[]	FALSE	FALSE	12	inf	['1kazA_71', '1kazA_175', '1kazA_199', '1kazA_10']	['D7' 'D202' 'E173']	[True, True, True]	0.75	1.698442944	Heat shock 70 kDa protein 4	5	GO--C:cytosol;GO--C:extracellular exosome;GO--C:mitochondrion;GO--C:nucleus;GO--F:ATP binding;GO--F:ATP-dependent protein folding chaperone;GO--P:chaperone-mediated protein complex assembly;GO--P:protein folding;GO--P:protein insertion into mitochondrial outer membrane;GO--P:response to unfolded protein;Gene3D---;Gene3D---;Gene3D---;InterPro--ATPase_NBD;InterPro--Heat_shock_70_CS;InterPro--HSP70_…
A0A1B0GTQ1	cytochrome P450 (BM-3)	0.862517967	0.004067646	0.163340867	0	0	['1bu7B_G394', '1bu7B_A264', '1bu7B_G271', '1bu7B_T327', '1bu7B_G402', '1bu7B_A399', '1bu7B_C400', '1bu7B_Q403', '1bu7B_F393', '1bu7B_S270', '1bu7B_P392', '1bu7B_G265', '1bu7B_T268', '1bu7B_T269', '1bu7B_L272']	['S386', 'A254', 'T261', 'I318', 'G394', 'A391', 'C392', 'E395', 'F385', 'V257', 'P384', 'G255', 'T258', 'T259', 'L263']	[False, True, False, False, True, True, True, False, True, False, True, True, True, True, True]	1.14.14.1	[]	FALSE	FALSE	12	inf	['1bu7B_400', '1bu7B_393', '1bu7B_268']	['C392' 'F385' 'T258']	[True, True, True]	1	1.699284193	Uncharacterized protein	2	GO--C:cytoplasm;GO--C:intracellular membrane-bounded organelle;GO--C:membrane;GO--F:heme binding;GO--F:iron ion binding;GO--F:oxidoreductase activity, acting on paired donors, with incorporation or reduction of molecular oxygen, reduced flavin or flavoprotein as one donor, and incorporation of one atom of oxygen;GO--P:arachidonic acid metabolic process;GO--P:xenobiotic metabolic process;Gene3D--C…
O95757	adenosinetriphosphatase	0.830071228	0.001695271	0.111067517	0	0	['1kazA_D10', '1kazA_D199', '1kazA_A178', '1kazA_E175', '1kazA_V146', '1kazA_R72', '1kazA_I9', '1kazA_P147', '1kazA_G12', '1kazA_V337', '1kazA_T177', '1kazA_F205', '1kazA_S16', '1kazA_L73', '1kazA_P176', '1kazA_A179', '1kazA_T145', '1kazA_N174', '1kazA_L11']	['D7', 'D202', 'A176', 'E173', 'I144', 'R234', 'I6', 'P145', 'G9', 'V341', 'T175', 'Y208', 'C13', 'L70', 'T175', 'V177', 'S143', 'N172', 'L8']	[True, True, True, True, False, True, True, True, True, True, True, False, False, True, False, False, False, True, True]	3.6.1.3	[]	FALSE	FALSE	12	inf	['1kazA_71', '1kazA_175', '1kazA_199', '1kazA_10']	['D7' 'D202' 'E173']	[True, True, True]	0.75	1.700994804	Heat shock 70 kDa protein 4L	4	GO--C:cytoplasm;GO--C:cytosol;GO--C:nucleus;GO--F:ATP binding;GO--F:ATP-dependent protein folding chaperone;GO--P:protein folding;GO--P:response to unfolded protein;Gene3D---;Gene3D---;Gene3D---;InterPro--ATPase_NBD;InterPro--Heat_shock_70_CS;InterPro--HSP70_C_sf;InterPro--HSP70_peptide-bd_sf;InterPro--Hsp_70_fam;InterPro--HSPA4L_NBD;PANTHER--HEAT SHOCK 70 KDA PROTEIN 4L;PANTHER--HSC70CB, ISOFORM…
P0C7I0	ubiquitinyl hydrolase 1 (peptidase C19 type)	0.855896375	0.000470694	0.053654911	0	0	['1nbfA_N226', '1nbfA_T222', '1nbfA_D481', '1nbfA_S227', '1nbfA_N218', '1nbfA_D482', '1nbfA_Y224', '1nbfA_C223', '1nbfA_G220', '1nbfA_Y465', '1nbfA_V466', '1nbfA_G463', '1nbfA_D483', '1nbfA_M225', '1nbfA_A221', '1nbfA_F480']	['N92', 'T88', 'D350', 'A93', 'N84', 'D351', 'Y90', 'C89', 'G86', 'Y335', 'F336', 'G333', 'A352', 'L91', 'N87', 'M349']	[True, True, True, False, True, True, True, True, True, True, False, True, False, False, False, False]	3.4.19.12	[]	FALSE	FALSE	12	inf	['1nbfA_481', '1nbfA_464', '1nbfA_223', '1nbfA_218']	['D350' 'N84' 'C89']	[True, True, True]	0.75	1.704472007	Inactive ubiquitin carboxyl-terminal hydrolase 17-like protein 8	3	GO--C:cytosol;GO--C:endoplasmic reticulum;GO--C:nucleus;GO--F:cysteine-type deubiquitinase activity;GO--F:cysteine-type endopeptidase activity;GO--P:protein deubiquitination;GO--P:regulation of apoptotic process;GO--P:ubiquitin-dependent protein catabolic process;Gene3D--Cysteine proteinases;InterPro--Papain-like_cys_pep_sf;InterPro--Peptidase_C19_UCH;InterPro--USP_CS;InterPro--USP_dom;PANTHER--I…
A6NCW7	ubiquitinyl hydrolase 1 (peptidase C19 type)	0.824595778	0.000733244	0.072845041	0	0	['1nbfA_S227', '1nbfA_N226', '1nbfA_D482', '1nbfA_N218', '1nbfA_G463', '1nbfA_C223', '1nbfA_Y465', '1nbfA_T222', '1nbfA_V466', '1nbfA_F480', '1nbfA_Y224', '1nbfA_D481', '1nbfA_G220', '1nbfA_M225', '1nbfA_A221']	['A93', 'N92', 'D351', 'N84', 'G333', 'C89', 'Y335', 'T88', 'F336', 'M349', 'Y90', 'D350', 'G86', 'L104', 'N87']	[False, True, True, True, True, True, True, True, False, False, True, True, True, False, False]	3.4.19.12	[]	FALSE	FALSE	12	inf	['1nbfA_481', '1nbfA_464', '1nbfA_223', '1nbfA_218']	['N84' 'C89' 'D350']	[True, True, True]	0.75	1.709701703	Inactive ubiquitin carboxyl-terminal hydrolase 17-like protein 4	3	GO--C:cytosol;GO--C:endoplasmic reticulum;GO--C:nucleus;GO--F:cysteine-type deubiquitinase activity;GO--F:cysteine-type endopeptidase activity;GO--P:protein deubiquitination;GO--P:regulation of apoptotic process;Gene3D--Cysteine proteinases;InterPro--Papain-like_cys_pep_sf;InterPro--Peptidase_C19_UCH;InterPro--USP_dom;PANTHER--INACTIVE UBIQUITIN CARBOXYL-TERMINAL HYDROLASE 17-LIKE PROTEIN 4-RELAT…
Q9Y6X6	myosin ATPase	0.868481822	4.53E-05	0.030980797	0	0	['1vomA_N472', '1vomA_N127', '1vomA_N475', '1vomA_F458', '1vomA_G184', '1vomA_T230', '1vomA_T186', '1vomA_A228', '1vomA_A183', '1vomA_I460', '1vomA_I471', '1vomA_G182', '1vomA_G457', '1vomA_S236', '1vomA_S237', '1vomA_G179', '1vomA_R238', '1vomA_Q468', '1vomA_E459', '1vomA_D454', '1vomA_F461', '1vomA_F239', '1vomA_N188', '1vomA_K190', '1vomA_E187', '1vomA_N233', '1vomA_N234', '1vomA_E180', '1vomA…	['N796', 'N442', 'N799', 'F782', 'G502', 'T544', 'S504', 'A542', 'S501', 'E784', 'V795', 'G500', 'G781', 'S550', 'S551', 'G497', 'R499', 'Q792', 'E783', 'D778', 'F785', 'F553', 'A506', 'K508', 'E505', 'N547', 'D548', 'E498', 'S507', 'K503', 'I779']	[True, True, True, True, True, True, False, True, False, False, False, True, True, True, True, True, True, True, True, True, True, True, False, True, True, True, False, True, False, True, True]	5.6.1.8	[]	FALSE	FALSE	12	inf	['1vomA_233', '1vomA_236', '1vomA_459', '1vomA_186', '1vomA_182', '1vomA_181', '1vomA_457', '1vomA_237']	['S504' 'G500' 'G781' 'S550' 'S551' 'E783' 'N547']	[False, True, True, True, True, True, True]	0.75	1.712483391	Unconventional myosin-XVI	5	GO--C:cytoplasm;GO--C:myosin complex;GO--C:nucleoplasm;GO--C:perinuclear region of cytoplasm;GO--C:plasma membrane;GO--F:actin filament binding;GO--F:ATP binding;GO--F:cytoskeletal motor activity;GO--F:protein phosphatase binding;GO--P:cerebellum development;GO--P:negative regulation of cell population proliferation;GO--P:negative regulation of G1/S transition of mitotic cell cycle;GO--P:neuron p…
Q70EL1	ubiquitinyl hydrolase 1 (peptidase C19 type)	0.800285816	0.000977082	0.035174961	0	0	['1nbfA_N226', '1nbfA_D482', '1nbfA_S227', '1nbfA_D483', '1nbfA_T222', '1nbfA_F480', '1nbfA_M225', '1nbfA_Y465', '1nbfA_V466', '1nbfA_C223', '1nbfA_D481', '1nbfA_N218']	['N45', 'D320', 'S46', 'A321', 'S41', 'F318', 'L44', 'Y303', 'S304', 'C42', 'D319', 'N35']	[True, True, True, False, False, True, False, True, False, True, True, True]	3.4.19.12	[]	FALSE	FALSE	12	inf	['1nbfA_481', '1nbfA_464', '1nbfA_223', '1nbfA_218']	['C42' 'D319' 'N35']	[True, True, True]	0.75	1.729672587	Inactive ubiquitin carboxyl-terminal hydrolase 54	5	GO--F:cysteine-type deubiquitinase activity;GO--P:protein deubiquitination;Gene3D--Cysteine proteinases;InterPro--Papain-like_cys_pep_sf;InterPro--Peptidase_C19_UCH;InterPro--USP_dom;PANTHER--INACTIVE UBIQUITIN CARBOXYL-TERMINAL HYDROLASE 54;PANTHER--UBIQUITIN SPECIFIC PROTEINASE;Pfam--UCH;SUPFAM--Cysteine proteinases;PROSITE--USP_3
Q4AC99	1-aminocyclopropane-1-carboxylate synthase	0.86212587	0.000972507	0.087341655	0	0	['1b8gA_N48', '1b8gA_Y233', '1b8gA_N199', '1b8gA_D230', '1b8gA_A46', '1b8gA_L271', '1b8gA_I232', '1b8gA_V197', '1b8gA_E231', '1b8gA_S234', '1b8gA_K273', '1b8gA_Y145', '1b8gA_T198', '1b8gA_S272']	['N178', 'Y361', 'N327', 'D358', 'S176', 'T393', 'I360', 'L325', 'E359', 'M362', 'K395', 'Y267', 'I326', 'S394']	[True, True, True, True, False, False, True, False, True, False, True, True, False, True]	4.4.1.14	[]	FALSE	FALSE	12	inf	['1b8gA_273', '1b8gA_232', '1b8gA_145', '1b8gA_230']	['D358' 'I360' 'K395' 'Y267']	[True, True, True, True]	1	1.730384847	Probable inactive 1-aminocyclopropane-1-carboxylate synthase-like protein 2	2	GO--F:pyridoxal phosphate binding;GO--F:transaminase activity;GO--P:amino acid metabolic process;GO--P:biosynthetic process;Gene3D--Aspartate Aminotransferase, domain 1;Gene3D--Type I PLP-dependent aspartate aminotransferase-like (Major domain);InterPro--Aminotransferase_I/II;InterPro--PyrdxlP-dep_Trfase;InterPro--PyrdxlP-dep_Trfase_major;InterPro--PyrdxlP-dep_Trfase_small;PANTHER--BIFUNCTIONAL A…
P0DMV9	adenosinetriphosphatase	0.939363505	0.000252494	0.118211107	0	0	['1kazA_C17', '1kazA_L73', '1kazA_L200', '1kazA_F198', '1kazA_I9', '1kazA_D10', '1kazA_A70', '1kazA_S16', '1kazA_F205', '1kazA_A178', '1kazA_T145', '1kazA_V337', '1kazA_G12', '1kazA_L11', '1kazA_D199', '1kazA_A179', '1kazA_D69', '1kazA_V146', '1kazA_E175', '1kazA_N174', '1kazA_P147', '1kazA_R72', '1kazA_P176', '1kazA_T177']	['C17', 'L73', 'L200', 'F198', 'I9', 'D10', 'A70', 'S16', 'F205', 'A178', 'T145', 'V337', 'G12', 'L11', 'D199', 'A179', 'D69', 'V146', 'E175', 'N174', 'P147', 'R72', 'P176', 'T177']	[True, True, True, True, True, True, True, True, True, True, True, True, True, True, True, True, True, True, True, True, True, True, True, True]	3.6.1.3	[]	FALSE	FALSE	12	inf	['1kazA_71', '1kazA_175', '1kazA_199', '1kazA_10']	['D10' 'D199' 'E175']	[True, True, True]	0.75	1.73089975	Heat shock 70 kDa protein 1B	5	GO--C:aggresome;GO--C:blood microparticle;GO--C:centriole;GO--C:centrosome;GO--C:cytoplasm;GO--C:cytosol;GO--C:endoplasmic reticulum;GO--C:extracellular exosome;GO--C:extracellular region;GO--C:ficolin-1-rich granule lumen;GO--C:focal adhesion;GO--C:inclusion body;GO--C:mitochondrion;GO--C:nuclear speck;GO--C:nucleoplasm;GO--C:nucleus;GO--C:perinuclear region of cytoplasm;GO--C:protein-containing…
Q86XW9	nucleoside-diphosphate kinase	0.870241553	0.000185827	0.049886295	0	0	['1ndpB_A130', '1ndpB_F65', '1ndpB_I121', '1ndpB_S124', '1ndpB_K16', '1ndpB_R109', '1ndpB_P17', '1ndpB_E58', '1ndpB_V15', '1ndpB_Y56', '1ndpB_E133', '1ndpB_H122', '1ndpB_G123', '1ndpB_A135', '1ndpB_V20', '1ndpB_N119', '1ndpB_D18', '1ndpB_A14', '1ndpB_A57', '1ndpB_L13', '1ndpB_S129', '1ndpB_P100', '1ndpB_I134', '1ndpB_A52', '1ndpB_G19', '1ndpB_I120', '1ndpB_L136']	['A287', 'F215', 'V278', 'S281', 'K166', 'R266', 'P167', 'H208', 'I165', 'Y206', 'E290', 'H279', 'G280', 'A292', 'V170', 'N276', 'D168', 'I164', 'A210', 'A163', 'D286', 'P254', 'L291', 'V202', 'A169', 'A277', 'L293']	[True, True, False, True, True, True, True, False, False, True, True, True, True, True, True, True, True, False, True, False, False, True, False, False, False, False, True]	2.7.4.6	[]	FALSE	FALSE	12	inf	['1ndpB_16', '1ndpB_56', '1ndpB_119', '1ndpB_133', '1ndpB_122']	['K166' 'Y206' 'E290' 'H279' 'N276']	[True, True, True, True, True]	1	1.731952281	Thioredoxin domain-containing protein 6	4	GO--C:cell projection;GO--C:cytoskeleton;GO--C:dynein axonemal particle;GO--F:nucleoside diphosphate kinase activity;GO--P:CTP biosynthetic process;GO--P:GTP biosynthetic process;GO--P:UTP biosynthetic process;Gene3D--Glutaredoxin;Gene3D--Nucleoside diphosphate kinase-like domain;InterPro--NDK-like_dom;InterPro--NDK-like_dom_sf;InterPro--Nucleoside_diP_kinase;InterPro--Thioredoxin-like_sf;InterPr…
Q9HD67	myosin ATPase	0.946060687	7.01E-05	0.041413161	0	0	['1vomA_A228', '1vomA_T186', '1vomA_G182', '1vomA_N233', '1vomA_N235', '1vomA_N227', '1vomA_S236', '1vomA_F458', '1vomA_N472', '1vomA_N475', '1vomA_N127', '1vomA_G179', '1vomA_K185', '1vomA_A183', '1vomA_F239', '1vomA_S181', '1vomA_T230', '1vomA_D454', '1vomA_E223', '1vomA_R238', '1vomA_G184', '1vomA_N234', '1vomA_I455', '1vomA_G457', '1vomA_T189', '1vomA_S237', '1vomA_I471', '1vomA_Q468', '1vomA…	['A210', 'T164', 'G160', 'N215', 'N217', 'N209', 'S218', 'F438', 'N452', 'N455', 'N104', 'G157', 'K163', 'A161', 'F221', 'S159', 'T212', 'D434', 'E205', 'R220', 'G162', 'N216', 'I435', 'G437', 'T167', 'S219', 'I451', 'Q448', 'F441', 'E439', 'E165', 'E158', 'S166']	[True, True, True, True, True, True, True, True, True, True, True, True, True, True, True, True, True, True, True, True, True, True, True, True, True, True, True, True, True, True, True, True, False]	5.6.1.8	[]	FALSE	FALSE	12	inf	['1vomA_233', '1vomA_236', '1vomA_459', '1vomA_186', '1vomA_182', '1vomA_181', '1vomA_457', '1vomA_237']	['T164' 'G160' 'N215' 'S218' 'S159' 'G437' 'S219' 'E439']	[True, True, True, True, True, True, True, True]	1	1.73276155	Unconventional myosin-X	5	GO--C:cell cortex;GO--C:cytosol;GO--C:filopodium;GO--C:filopodium membrane;GO--C:filopodium tip;GO--C:lamellipodium;GO--C:myosin complex;GO--C:neuron projection;GO--C:neuronal cell body;GO--C:nucleolus;GO--C:plasma membrane;GO--C:ruffle;GO--F:actin filament binding;GO--F:ATP binding;GO--F:calmodulin binding;GO--F:microfilament motor activity;GO--F:phosphatidylinositol-3,4,5-trisphosphate binding;…
P34931	adenosinetriphosphatase	0.927040734	0.000195129	0.092969653	0	0	['1kazA_L200', '1kazA_F198', '1kazA_C17', '1kazA_L73', '1kazA_F205', '1kazA_D10', '1kazA_I9', '1kazA_A70', '1kazA_A178', '1kazA_V337', '1kazA_S16', '1kazA_L11', '1kazA_G12', '1kazA_T145', '1kazA_D199', '1kazA_V146', '1kazA_A179', '1kazA_D69', '1kazA_E175', '1kazA_P147', '1kazA_P176', '1kazA_N174', '1kazA_R72']	['L202', 'F200', 'C19', 'L75', 'F207', 'D12', 'I11', 'A72', 'A180', 'V339', 'S18', 'L13', 'G14', 'T147', 'D201', 'V148', 'A181', 'D71', 'E177', 'P149', 'P178', 'N176', 'R74']	[True, True, True, True, True, True, True, True, True, True, True, True, True, True, True, True, True, True, True, True, True, True, True]	3.6.1.3	[]	FALSE	FALSE	12	inf	['1kazA_71', '1kazA_175', '1kazA_199', '1kazA_10']	['D12' 'D201' 'E177']	[True, True, True]	0.75	1.734638871	Heat shock 70 kDa protein 1-like	5	GO--C:blood microparticle;GO--C:cell body;GO--C:cytoplasm;GO--C:cytosol;GO--C:mitochondrial matrix;GO--C:nucleoplasm;GO--C:nucleus;GO--C:zona pellucida receptor complex;GO--F:ATP binding;GO--F:ATP hydrolysis activity;GO--F:ATP-dependent protein folding chaperone;GO--F:heat shock protein binding;GO--F:protein folding chaperone;GO--F:ubiquitin protein ligase binding;GO--F:unfolded protein binding;G…
P54652	adenosinetriphosphatase	0.930981428	0.000291291	0.1215535	0	0	['1kazA_C17', '1kazA_L200', '1kazA_F198', '1kazA_I9', '1kazA_F205', '1kazA_L73', '1kazA_D10', '1kazA_S16', '1kazA_A178', '1kazA_A70', '1kazA_V337', '1kazA_L11', '1kazA_G12', '1kazA_T145', '1kazA_D199', '1kazA_V146', '1kazA_D69', '1kazA_A179', '1kazA_E175', '1kazA_P176', '1kazA_T177', '1kazA_N174', '1kazA_P147']	['C18', 'L203', 'F201', 'I10', 'F208', 'L74', 'D11', 'S17', 'A179', 'A71', 'V340', 'L12', 'G13', 'T146', 'D202', 'V147', 'D70', 'A180', 'E176', 'P177', 'T178', 'N175', 'P148']	[True, True, True, True, True, True, True, True, True, True, True, True, True, True, True, True, True, True, True, True, True, True, True]	3.6.1.3	[]	FALSE	FALSE	12	inf	['1kazA_71', '1kazA_175', '1kazA_199', '1kazA_10']	['D11' 'D202' 'E176']	[True, True, True]	0.75	1.735878954	Heat shock-related 70 kDa protein 2	5	GO--C:blood microparticle;GO--C:CatSper complex;GO--C:cell surface;GO--C:cytoplasm;GO--C:cytosol;GO--C:extracellular exosome;GO--C:male germ cell nucleus;GO--C:meiotic spindle;GO--C:membrane;GO--C:nucleus;GO--C:plasma membrane;GO--C:synaptonemal complex;GO--F:ATP binding;GO--F:ATP hydrolysis activity;GO--F:ATP-dependent protein folding chaperone;GO--F:disordered domain specific binding;GO--F:enzy…
P17066	adenosinetriphosphatase	0.930184172	0.000201779	0.106303312	0	0	['1kazA_L200', '1kazA_F198', '1kazA_C17', '1kazA_N174', '1kazA_L73', '1kazA_I9', '1kazA_F205', '1kazA_A178', '1kazA_A70', '1kazA_V337', '1kazA_S16', '1kazA_L11', '1kazA_G12', '1kazA_T145', '1kazA_D199', '1kazA_D69', '1kazA_D10', '1kazA_A179', '1kazA_V146', '1kazA_E175', '1kazA_R72', '1kazA_D206', '1kazA_P147', '1kazA_P176', '1kazA_T177']	['L202', 'F200', 'C19', 'N176', 'L75', 'I11', 'F207', 'A180', 'A72', 'V339', 'S18', 'L13', 'G14', 'T147', 'D201', 'D71', 'D12', 'A181', 'V148', 'E177', 'R74', 'D208', 'P149', 'P178', 'T179']	[True, True, True, True, True, True, True, True, True, True, True, True, True, True, True, True, True, True, True, True, True, True, True, True, True]	3.6.1.3	[]	FALSE	FALSE	12	inf	['1kazA_71', '1kazA_175', '1kazA_199', '1kazA_10']	['D201' 'D12' 'E177']	[True, True, True]	0.75	1.737684092	Heat shock 70 kDa protein 6	5	GO--C:blood microparticle;GO--C:centriole;GO--C:cytoplasm;GO--C:cytosol;GO--C:extracellular exosome;GO--C:extracellular region;GO--C:ficolin-1-rich granule lumen;GO--C:nucleus;GO--C:secretory granule lumen;GO--F:ATP binding;GO--F:ATP hydrolysis activity;GO--F:ATP-dependent protein folding chaperone;GO--F:enzyme binding;GO--F:heat shock protein binding;GO--F:protein folding chaperone;GO--F:ubiquit…
P0DMV8	adenosinetriphosphatase	0.943959763	0.000229965	0.120836803	0	0	['1kazA_C17', '1kazA_L200', '1kazA_F198', '1kazA_L73', '1kazA_I9', '1kazA_S16', '1kazA_D10', '1kazA_F205', '1kazA_A70', '1kazA_A178', '1kazA_P147', '1kazA_L11', '1kazA_G12', '1kazA_T145', '1kazA_N174', '1kazA_V146', '1kazA_D199', '1kazA_D69', '1kazA_A179', '1kazA_V337', '1kazA_E175', '1kazA_R72', '1kazA_P176']	['C17', 'L200', 'F198', 'L73', 'I9', 'S16', 'D10', 'F205', 'A70', 'A178', 'P147', 'L11', 'G12', 'T145', 'N174', 'V146', 'D199', 'D69', 'A179', 'V337', 'E175', 'R72', 'P176']	[True, True, True, True, True, True, True, True, True, True, True, True, True, True, True, True, True, True, True, True, True, True, True]	3.6.1.3	[]	FALSE	FALSE	12	inf	['1kazA_71', '1kazA_175', '1kazA_199', '1kazA_10']	['D10' 'D199' 'E175']	[True, True, True]	0.75	1.739068297	Heat shock 70 kDa protein 1A	5	GO--C:aggresome;GO--C:blood microparticle;GO--C:centriole;GO--C:centrosome;GO--C:cytoplasm;GO--C:cytosol;GO--C:endoplasmic reticulum;GO--C:extracellular exosome;GO--C:extracellular region;GO--C:extracellular space;GO--C:ficolin-1-rich granule lumen;GO--C:focal adhesion;GO--C:inclusion body;GO--C:mitochondrion;GO--C:nuclear speck;GO--C:nucleoplasm;GO--C:nucleus;GO--C:perinuclear region of cytoplas…
P56597	nucleoside-diphosphate kinase	0.911421025	0.000163441	0.050993598	0	0	['1ndpB_A130', '1ndpB_S54', '1ndpB_S129', '1ndpB_I134', '1ndpB_F65', '1ndpB_K16', '1ndpB_S124', '1ndpB_R109', '1ndpB_N119', '1ndpB_G123', '1ndpB_H122', '1ndpB_I121', '1ndpB_A14', '1ndpB_Y56', '1ndpB_L13', '1ndpB_E133', '1ndpB_V15', '1ndpB_P17', '1ndpB_L136', '1ndpB_I120', '1ndpB_V116', '1ndpB_F12', '1ndpB_A52', '1ndpB_P100', '1ndpB_D18', '1ndpB_T98', '1ndpB_E58', '1ndpB_V20', '1ndpB_D115', '1ndpB…	['A135', 'S55', 'A134', 'I139', 'F67', 'K20', 'S129', 'R114', 'N124', 'G128', 'H127', 'L126', 'I18', 'Y58', 'A17', 'E138', 'I19', 'P21', 'L96', 'A125', 'D121', 'L16', 'C54', 'S102', 'D22', 'N100', 'E60', 'V24', 'D120', 'R137', 'R123', 'V59']	[True, True, False, True, True, True, True, True, True, True, True, False, False, True, False, True, False, True, True, False, False, False, False, False, True, False, True, True, True, True, True, False]	2.7.4.6	[]	FALSE	FALSE	12	inf	['1ndpB_16', '1ndpB_56', '1ndpB_119', '1ndpB_133', '1ndpB_122']	['K20' 'N124' 'H127' 'Y58' 'E138']	[True, True, True, True, True]	1	1.739943569	Nucleoside diphosphate kinase homolog 5	5	GO--C:cilium;GO--C:cytoplasm;GO--C:cytoskeleton;GO--C:extracellular region;GO--C:sperm flagellum;GO--F:nucleoside diphosphate kinase activity;GO--P:cilium assembly;GO--P:cilium movement;GO--P:CTP biosynthetic process;GO--P:epithelial cilium movement involved in extracellular fluid movement;GO--P:establishment of localization in cell;GO--P:GTP biosynthetic process;GO--P:negative regulation of oxid…
A8MY62	beta-lactamase (Class C)	0.807639591	0.00131364	0.183136855	0	0	['1xx2A_S64', '1xx2A_K67', '1xx2A_I65', '1xx2A_K315', '1xx2A_S66', '1xx2A_M273', '1xx2A_L62', '1xx2A_A151', '1xx2A_Y150', '1xx2A_T68', '1xx2A_S318', '1xx2A_T70', '1xx2A_G71', '1xx2A_A220', '1xx2A_Y112', '1xx2A_N152', '1xx2A_E272', '1xx2A_G63', '1xx2A_F322', '1xx2A_F69', '1xx2A_V326', '1xx2A_G317', '1xx2A_T319']	['S80', 'K83', 'I81', 'K317', 'S82', 'V315', 'I78', 'S179', 'Y178', 'I84', 'D320', 'A187', 'A187', 'S250', 'Q137', 'T180', 'E305', 'S79', 'Y324', 'F85', 'A43', 'G319', 'L321']	[True, True, True, True, True, False, False, False, True, False, False, False, False, False, False, False, True, False, False, True, False, True, False]	3.5.2.6	[]	FALSE	FALSE	12	inf	['1xx2A_315', '1xx2A_150', '1xx2A_318', '1xx2A_64', '1xx2A_272', '1xx2A_67']	['S80' 'K83' 'K317' 'Y178' 'D320' 'E305']	[True, True, True, True, False, True]	0.833333333	1.742373104	Putative beta-lactamase-like 1	1	Gene3D--DD-peptidase/beta-lactamase superfamily;InterPro--Beta-lactam-related;InterPro--Beta-lactam/transpept-like;PANTHER--BETA-LACTAMASE-LIKE 1-RELATED;PANTHER--PENICILLIN-BINDING PROTEIN;Pfam--Beta-lactamase;SUPFAM--beta-lactamase/transpeptidase-like
Q7Z406	myosin ATPase	0.982371068	1.56E-05	0.014638868	0	0	['1vomA_T186', '1vomA_N188', '1vomA_N475', '1vomA_G182', '1vomA_S237', '1vomA_N472', '1vomA_N127', '1vomA_F239', '1vomA_A183', '1vomA_G457', '1vomA_F458', '1vomA_E187', '1vomA_F461', '1vomA_I657', '1vomA_K190', '1vomA_T189', '1vomA_S181', '1vomA_N227', '1vomA_E223', '1vomA_N233', '1vomA_I471', '1vomA_T230', '1vomA_G179', '1vomA_I455', '1vomA_S236', '1vomA_G184', '1vomA_Q468', '1vomA_A228', '1vomA…	['T205', 'N207', 'N499', 'G201', 'S260', 'N496', 'N146', 'F262', 'A202', 'G481', 'F482', 'E206', 'F485', 'V697', 'K209', 'T208', 'S200', 'N250', 'E246', 'N256', 'I495', 'T253', 'G198', 'I479', 'S259', 'G203', 'Q492', 'A251', 'N258', 'R261', 'D478', 'I484', 'E199', 'K204', 'E483', 'A480', 'D257']	[True, True, True, True, True, True, True, True, True, True, True, True, True, False, True, True, True, True, True, True, True, True, True, True, True, True, True, True, True, True, True, True, True, True, True, False, False]	5.6.1.8	[]	FALSE	FALSE	12	inf	['1vomA_233', '1vomA_236', '1vomA_459', '1vomA_186', '1vomA_182', '1vomA_181', '1vomA_457', '1vomA_237']	['T205' 'G201' 'S260' 'G481' 'S200' 'N256' 'S259' 'E483']	[True, True, True, True, True, True, True, True]	1	1.743262132	Myosin-14	5	GO--C:actomyosin;GO--C:brush border;GO--C:cytoplasm;GO--C:cytosol;GO--C:extracellular exosome;GO--C:growth cone;GO--C:membrane;GO--C:myosin filament;GO--C:myosin II complex;GO--C:myosin II filament;GO--C:stress fiber;GO--F:actin filament binding;GO--F:ATP binding;GO--F:calmodulin binding;GO--F:microfilament motor activity;GO--P:actin filament-based movement;GO--P:actomyosin structure organization…
P38646	adenosinetriphosphatase	0.930473914	0.000359508	0.133341349	0	0	['1kazA_D10', '1kazA_I9', '1kazA_A178', '1kazA_L11', '1kazA_V337', '1kazA_L73', '1kazA_C17', '1kazA_S16', '1kazA_L200', '1kazA_V146', '1kazA_T145', '1kazA_G12', '1kazA_F205', '1kazA_D199', '1kazA_A179', '1kazA_A70', '1kazA_E175', '1kazA_T177', '1kazA_P147', '1kazA_R72', '1kazA_F198', '1kazA_P176', '1kazA_N174']	['D59', 'I58', 'A225', 'L60', 'V386', 'L123', 'C66', 'S65', 'L245', 'V193', 'T192', 'G61', 'F250', 'D244', 'A226', 'T120', 'E222', 'T224', 'P194', 'R122', 'Y243', 'P223', 'N221']	[True, True, True, True, True, True, True, True, True, True, True, True, True, True, True, False, True, True, True, True, False, True, True]	3.6.1.3	[]	FALSE	FALSE	12	inf	['1kazA_71', '1kazA_175', '1kazA_199', '1kazA_10']	['D59' 'D244' 'E222']	[True, True, True]	0.75	1.744904589	Stress-70 protein, mitochondrial	5	GO--C:cytoplasm;GO--C:extracellular exosome;GO--C:focal adhesion;GO--C:MIB complex;GO--C:mitochondrial matrix;GO--C:mitochondrial nucleoid;GO--C:mitochondrion;GO--C:nucleolus;GO--C:SAM complex;GO--C:TIM23 mitochondrial import inner membrane translocase complex;GO--F:ATP binding;GO--F:ATP hydrolysis activity;GO--F:ATP-dependent protein folding chaperone;GO--F:heat shock protein binding;GO--F:prote…
Q70EK8	ubiquitinyl hydrolase 1 (peptidase C19 type)	0.759929185	0.001585113	0.043186657	0	0	['1nbfA_S227', '1nbfA_N226', '1nbfA_D482', '1nbfA_F480', '1nbfA_Y465', '1nbfA_C223', '1nbfA_D481', '1nbfA_N218', '1nbfA_T222', '1nbfA_M225', '1nbfA_Y224', '1nbfA_D483']	['S45', 'N44', 'D319', 'F317', 'Y302', 'C41', 'D318', 'N34', 'S40', 'L43', 'F42', 'A320']	[True, True, True, True, True, True, True, True, False, False, False, False]	3.4.19.12	[]	FALSE	FALSE	12	inf	['1nbfA_481', '1nbfA_464', '1nbfA_223', '1nbfA_218']	['C41' 'D318' 'N34']	[True, True, True]	0.75	1.74655714	Inactive ubiquitin carboxyl-terminal hydrolase 53	5	GO--C:bicellular tight junction;GO--C:cell-cell junction;GO--P:action potential;GO--P:epithelial cell apoptotic process;GO--P:outer hair cell apoptotic process;GO--P:protein deubiquitination;GO--P:response to auditory stimulus;GO--P:sensory perception of sound;Gene3D--Cysteine proteinases;InterPro--Papain-like_cys_pep_sf;InterPro--Peptidase_C19_UCH;InterPro--USP_dom;PANTHER--INACTIVE UBIQUITIN CA…
Q9Y2K3	myosin ATPase	0.95298453	9.18E-05	0.064505538	0	0	['1vomA_I657', '1vomA_A228', '1vomA_T189', '1vomA_F239', '1vomA_N475', '1vomA_T186', '1vomA_G182', '1vomA_S236', '1vomA_N233', '1vomA_S237', '1vomA_G457', '1vomA_N235', '1vomA_A183', '1vomA_F458', '1vomA_I471', '1vomA_G179', '1vomA_T230', '1vomA_N472', '1vomA_R238', '1vomA_Q468', '1vomA_I455', '1vomA_N127', '1vomA_G184', '1vomA_N188', '1vomA_S181', '1vomA_N227', '1vomA_E223', '1vomA_K185', '1vomA…	['N686', 'A246', 'S206', 'F257', 'N494', 'T203', 'G199', 'S254', 'N251', 'S255', 'G476', 'N253', 'A200', 'F477', 'I490', 'G196', 'T248', 'N491', 'R256', 'Q487', 'I474', 'N144', 'G201', 'N205', 'S198', 'N245', 'E241', 'K202', 'D473', 'E197', 'E478', 'D252', 'I479', 'K691', 'K207', 'T475', 'R250']	[False, True, False, True, True, True, True, True, True, True, True, True, True, True, True, True, True, True, True, True, True, True, True, True, True, True, True, True, True, True, True, False, True, False, True, False, True]	5.6.1.8	[]	FALSE	FALSE	12	inf	['1vomA_233', '1vomA_236', '1vomA_459', '1vomA_186', '1vomA_182', '1vomA_181', '1vomA_457', '1vomA_237']	['T203' 'G199' 'S254' 'N251' 'S255' 'G476' 'S198' 'E478']	[True, True, True, True, True, True, True, True]	1	1.747959496	Myosin-15	5	GO--C:cytoplasm;GO--C:cytosol;GO--C:intracellular membrane-bounded organelle;GO--C:myofibril;GO--C:myosin filament;GO--C:myosin II complex;GO--F:actin filament binding;GO--F:ATP binding;GO--F:calmodulin binding;GO--F:microfilament motor activity;Gene3D---;Gene3D---;Gene3D---;Gene3D---;Gene3D---;Gene3D--Kinesin motor domain;Gene3D--Myosin S1 fragment, N-terminal;Gene3D--Myosin VI head, motor domai…
Q7Z4S6	myosin ATPase	0.780347896	0.000959986	0.080028365	0	0	['1vomA_E180', '1vomA_A183', '1vomA_G182', '1vomA_E459', '1vomA_S456', '1vomA_G457', '1vomA_S237', '1vomA_S181', '1vomA_N233', '1vomA_K190', '1vomA_S236', '1vomA_T230', '1vomA_G184', '1vomA_I471', '1vomA_K185', '1vomA_D454', '1vomA_E187', '1vomA_T186', '1vomA_R238', '1vomA_N475', '1vomA_G179']	['Q89', 'A92', 'G91', 'E279', 'A276', 'G277', 'S224', 'T90', 'N220', 'K119', 'S223', 'T217', 'G93', 'I297', 'K94', 'D274', 'E357', 'T95', 'R225', 'N298', 'G88']	[False, True, True, True, False, True, True, False, True, True, True, True, True, True, True, True, True, True, True, True, True]	5.6.1.8	[]	FALSE	FALSE	12	inf	['1vomA_233', '1vomA_236', '1vomA_459', '1vomA_186', '1vomA_182', '1vomA_181', '1vomA_457', '1vomA_237']	['G91' 'E279' 'G277' 'S224' 'T90' 'N220' 'S223' 'T95']	[True, True, True, True, False, True, True, True]	0.875	1.757685211	Kinesin-like protein KIF21A	5	GO--C:axon;GO--C:cytosol;GO--C:dendrite;GO--C:kinesin complex;GO--C:microtubule;GO--C:plasma membrane;GO--F:ankyrin repeat binding;GO--F:ATP binding;GO--F:ATP hydrolysis activity;GO--F:microtubule binding;GO--F:microtubule motor activity;GO--P:microtubule-based movement;Gene3D--Kinesin motor domain;Gene3D--YVTN repeat-like/Quinoprotein amine dehydrogenase;InterPro--Kinesin-like_fam;InterPro--Kine…
Q70EL3	ubiquitinyl hydrolase 1 (peptidase C19 type)	0.757645241	0.001986355	0.062264536	0	0	['1nbfA_C223', '1nbfA_Y465', '1nbfA_N226', '1nbfA_G463', '1nbfA_H464', '1nbfA_N218', '1nbfA_M225', '1nbfA_G220', '1nbfA_T222', '1nbfA_S227', '1nbfA_Q219']	['C53', 'Y328', 'N56', 'G326', 'H327', 'N48', 'V55', 'G50', 'T52', 'A57', 'S335']	[True, True, True, True, True, True, False, True, True, False, False]	3.4.19.12	[]	FALSE	FALSE	12	inf	['1nbfA_481', '1nbfA_464', '1nbfA_223', '1nbfA_218']	['C53' 'H327' 'N48']	[True, True, True]	0.75	1.758236721	Inactive ubiquitin carboxyl-terminal hydrolase 50	5	GO--C:cytosol;GO--C:dendritic spine;GO--C:extrinsic component of endosome membrane;GO--C:extrinsic component of plasma membrane;GO--C:midbody;GO--C:postsynaptic density;GO--F:cysteine-type deubiquitinase activity;GO--F:ubiquitin-like protein peptidase activity;GO--P:endosome organization;GO--P:nuclear speck organization;GO--P:positive regulation of cysteine-type endopeptidase activity;GO--P:posit…
O75037	myosin ATPase	0.776399038	0.00155633	0.091725374	0	0	['1vomA_A183', '1vomA_S456', '1vomA_T230', '1vomA_G182', '1vomA_D454', '1vomA_T186', '1vomA_G457', '1vomA_E180', '1vomA_G184', '1vomA_I471', '1vomA_S181', '1vomA_S237', '1vomA_R238', '1vomA_S236', '1vomA_I657', '1vomA_G179', '1vomA_N233', '1vomA_K190', '1vomA_E459', '1vomA_K185', '1vomA_E187', '1vomA_N475']	['A91', 'A275', 'T216', 'G90', 'D273', 'T94', 'G276', 'Q88', 'G92', 'I296', 'T89', 'S223', 'R224', 'S222', 'S348', 'G87', 'N219', 'K788', 'E278', 'K93', 'E356', 'N297']	[True, False, True, True, True, True, True, False, True, True, False, True, True, True, False, True, True, True, True, True, True, True]	5.6.1.8	[]	FALSE	FALSE	12	inf	['1vomA_233', '1vomA_236', '1vomA_459', '1vomA_186', '1vomA_182', '1vomA_181', '1vomA_457', '1vomA_237']	['G90' 'T94' 'G276' 'T89' 'S223' 'S222' 'N219' 'E278']	[True, True, True, False, True, True, True, True]	0.875	1.762775196	Kinesin-like protein KIF21B	5	GO--C:cytoplasmic vesicle;GO--C:dendrite;GO--C:growth cone;GO--C:kinesin complex;GO--C:microtubule;GO--F:ATP binding;GO--F:ATP hydrolysis activity;GO--F:microtubule binding;GO--F:microtubule motor activity;GO--P:microtubule-based movement;Gene3D--Kinesin motor domain;Gene3D--YVTN repeat-like/Quinoprotein amine dehydrogenase;InterPro--Kinesin-like_fam;InterPro--Kinesin_motor_CS;InterPro--Kinesin_m…
Q9Y623	myosin ATPase	0.960311544	9.22E-05	0.076583928	0	0	['1vomA_N227', '1vomA_G457', '1vomA_N475', '1vomA_N472', '1vomA_G182', '1vomA_A183', '1vomA_T189', '1vomA_T186', '1vomA_F239', '1vomA_A228', '1vomA_N233', '1vomA_I471', '1vomA_I657', '1vomA_N127', '1vomA_G179', '1vomA_S236', '1vomA_N235', '1vomA_N188', '1vomA_G184', '1vomA_K185', '1vomA_S181', '1vomA_F458', '1vomA_I455', '1vomA_S237', '1vomA_T230', '1vomA_Q468', '1vomA_F461', '1vomA_D454', '1vomA…	['N235', 'G467', 'N485', 'N482', 'G182', 'A183', 'T189', 'T186', 'F247', 'A236', 'N241', 'I481', 'I678', 'N127', 'G179', 'S244', 'N243', 'N188', 'G184', 'K185', 'S181', 'F468', 'I465', 'S245', 'T238', 'Q478', 'F471', 'D464', 'E469', 'R246', 'E231', 'I470', 'A466', 'E180', 'D242', 'K190']	[True, True, True, True, True, True, True, True, True, True, True, True, True, True, True, True, True, True, True, True, True, True, True, True, True, True, True, True, True, True, True, True, False, True, False, True]	5.6.1.8	[]	FALSE	FALSE	12	inf	['1vomA_233', '1vomA_236', '1vomA_459', '1vomA_186', '1vomA_182', '1vomA_181', '1vomA_457', '1vomA_237']	['G467' 'G182' 'T186' 'N241' 'S244' 'S181' 'S245' 'E469']	[True, True, True, True, True, True, True, True]	1	1.763986842	Myosin-4	5	GO--C:cytoplasm;GO--C:muscle myosin complex;GO--C:myofibril;GO--C:myosin filament;GO--C:myosin II complex;GO--C:sarcomere;GO--F:actin filament binding;GO--F:ATP binding;GO--F:ATP hydrolysis activity;GO--F:calmodulin binding;GO--F:double-stranded RNA binding;GO--F:microfilament motor activity;GO--P:actin filament-based movement;GO--P:ATP metabolic process;GO--P:muscle contraction;GO--P:muscle fila…
Q96QU6	1-aminocyclopropane-1-carboxylate synthase	0.894566898	0.001315951	0.123172995	0	0	['1b8gA_Y233', '1b8gA_N48', '1b8gA_D230', '1b8gA_S272', '1b8gA_A46', '1b8gA_S234', '1b8gA_Y144', '1b8gA_L271', '1b8gA_I232', '1b8gA_E231', '1b8gA_V197', '1b8gA_K273', '1b8gA_G147', '1b8gA_N199', '1b8gA_Y145', '1b8gA_T198']	['Y289', 'N106', 'D286', 'S322', 'S104', 'M290', 'Y194', 'T321', 'V288', 'E287', 'L253', 'K323', 'A197', 'S255', 'Y195', 'I254']	[True, True, True, True, False, False, True, False, False, True, False, True, False, False, True, False]	4.4.1.14	[]	FALSE	FALSE	12	inf	['1b8gA_273', '1b8gA_232', '1b8gA_145', '1b8gA_230']	['D286' 'V288' 'K323' 'Y195']	[True, False, True, True]	0.75	1.765213982	1-aminocyclopropane-1-carboxylate synthase-like protein 1	4	GO--F:identical protein binding;GO--F:pyridoxal phosphate binding;GO--F:transaminase activity;GO--P:amino acid metabolic process;GO--P:biosynthetic process;Gene3D--Aspartate Aminotransferase, domain 1;Gene3D--Type I PLP-dependent aspartate aminotransferase-like (Major domain);InterPro--Aminotransferase_I/II;InterPro--PyrdxlP-dep_Trfase;InterPro--PyrdxlP-dep_Trfase_major;InterPro--PyrdxlP-dep_Trfa…
Q9NRG1	hypoxanthine phosphoribosyltransferase	0.944987177	8.87E-05	0.062913304	0	0	['1bzyA_F198', '1bzyA_L162', '1bzyA_A160', '1bzyA_S161', '1bzyA_A191', '1bzyA_D134', '1bzyA_L201', '1bzyA_R199', '1bzyA_G69', '1bzyA_D193', '1bzyA_Y197', '1bzyA_V66', '1bzyA_E133', '1bzyA_I136', '1bzyA_F73', '1bzyA_V132', '1bzyA_V187', '1bzyA_L163', '1bzyA_D200', '1bzyA_I135', '1bzyA_E196', '1bzyA_G139', '1bzyA_F186', '1bzyA_K165', '1bzyA_T138', '1bzyA_D107']	['F206', 'L170', 'A168', 'S169', 'A199', 'D142', 'L209', 'R207', 'G77', 'D201', 'Y205', 'V74', 'E141', 'V144', 'F81', 'V140', 'V195', 'L171', 'D208', 'V143', 'E204', 'G147', 'F194', 'K173', 'T146', 'D115']	[True, True, True, True, True, True, True, True, True, True, True, True, True, False, True, True, True, True, True, False, True, True, True, True, True, True]	2.4.2.8	[]	FALSE	FALSE	12	inf	['1bzyA_133', '1bzyA_137', '1bzyA_186', '1bzyA_134', '1bzyA_199']	['D142' 'R207' 'E141' 'F194']	[True, True, True, True]	0.8	1.76958589	Phosphoribosyltransferase domain-containing protein 1	5	GO--C:cytosol;GO--F:magnesium ion binding;GO--F:nucleotide binding;GO--F:protein homodimerization activity;GO--P:purine ribonucleoside salvage;Gene3D---;InterPro--Hxn_phspho_trans;InterPro--PRibTrfase_dom;InterPro--PRTase-like;PANTHER--HYPOXANTHINE-GUANINE PHOSPHORIBOSYLTRANSFERASE;PANTHER--PHOSPHORIBOSYLTRANSFERASE DOMAIN-CONTAINING PROTEIN 1;Pfam--Pribosyltran;SUPFAM--PRTase-like
A0A1W2PPD8	lysine-specific [histone H3] demethylase	1	1.13E-05	0.005300185	0	0	['2ybpA_G274', '2ybpA_A286', '2ybpA_L194', '2ybpA_D193', '2ybpA_N290', '2ybpA_Y275', '2ybpA_A277', '2ybpA_S196', '2ybpA_T189', '2ybpA_G170', '2ybpA_Y209', '2ybpA_Y175', '2ybpA_C285', '2ybpA_H276', '2ybpA_T173', '2ybpA_Y177', '2ybpA_F178', '2ybpA_V171', '2ybpA_I197', '2ybpA_L176', '2ybpA_E287', '2ybpA_A186', '2ybpA_W187', '2ybpA_E190', '2ybpA_G133', '2ybpA_D191', '2ybpA_H188', '2ybpA_D135', '2ybpA…	['G275', 'A287', 'L195', 'D194', 'N291', 'Y276', 'A278', 'S197', 'T190', 'G171', 'Y210', 'Y176', 'C286', 'H277', 'T174', 'Y178', 'F179', 'V172', 'I198', 'L177', 'E288', 'A187', 'W188', 'E191', 'G134', 'D192', 'H189', 'D136', 'R240', 'I169', 'A289', 'E170', 'M193']	[True, True, True, True, True, True, True, True, True, True, True, True, True, True, True, True, True, True, True, True, True, True, True, True, True, True, True, True, True, True, False, True, True]	1.14.11.27	[]	FALSE	FALSE	12	inf	['2ybpA_288', '2ybpA_177', '2ybpA_170', '2ybpA_188', '2ybpA_190', '2ybpA_276']	['G171' 'H277' 'Y178' 'E191' 'H189' 'A289']	[True, True, True, True, True, False]	0.833333333	1.78451923	Probable lysine-specific demethylase 4F	3	GO--C:nucleus;GO--F:histone H3K9 demethylase activity;GO--F:metal ion binding;GO--F:oxidoreductase activity;GO--P:chromatin remodeling;Gene3D--Cupin;InterPro--JmjC_dom;InterPro--JmjN;PANTHER--LYSINE DEMETHYLASE 4F;PANTHER--LYSINE-SPECIFIC DEMETHYLASE;Pfam--JmjC;Pfam--JmjN;SMART--JmjC;SMART--JmjN;SUPFAM--Clavaminate synthase-like;PROSITE--JMJC;PROSITE--JMJN
Q9UKX3	myosin ATPase	0.947103343	9.24E-05	0.054938594	0	0	['1vomA_N227', '1vomA_F239', '1vomA_N475', '1vomA_N472', '1vomA_G182', '1vomA_A183', '1vomA_S236', '1vomA_N233', '1vomA_T186', '1vomA_S237', '1vomA_F458', '1vomA_N235', '1vomA_T189', '1vomA_I657', '1vomA_G179', '1vomA_E223', '1vomA_N188', '1vomA_I471', '1vomA_A228', '1vomA_N127', '1vomA_F461', '1vomA_G184', '1vomA_T230', '1vomA_Q468', '1vomA_K185', '1vomA_I455', '1vomA_S181', '1vomA_D454', '1vomA…	['N234', 'F246', 'N484', 'N481', 'G182', 'A183', 'S243', 'N240', 'T186', 'S244', 'F467', 'N242', 'T189', 'I678', 'G179', 'E230', 'N188', 'I480', 'A235', 'N127', 'F470', 'G184', 'T237', 'Q477', 'K185', 'I464', 'S181', 'D463', 'E468', 'R245', 'I469', 'A465', 'D241', 'K190', 'E180']	[True, True, True, True, True, True, True, True, True, True, True, True, True, True, True, True, True, True, True, True, True, True, True, True, True, True, True, True, True, True, True, False, False, True, True]	5.6.1.8	[]	FALSE	FALSE	12	inf	['1vomA_233', '1vomA_236', '1vomA_459', '1vomA_186', '1vomA_182', '1vomA_181', '1vomA_457', '1vomA_237']	['G182' 'S243' 'N240' 'T186' 'S244' 'S181' 'E468']	[True, True, True, True, True, True, True]	0.875	1.793501084	Myosin-13	5	GO--C:cytoplasm;GO--C:extracellular exosome;GO--C:muscle myosin complex;GO--C:myofibril;GO--C:myosin filament;GO--C:myosin II complex;GO--F:actin filament binding;GO--F:ATP binding;GO--F:calmodulin binding;GO--F:microfilament motor activity;GO--P:cellular response to starvation;GO--P:muscle contraction;Gene3D---;Gene3D---;Gene3D---;Gene3D---;Gene3D---;Gene3D---;Gene3D--Kinesin motor domain;Gene3D…
O43301	adenosinetriphosphatase	0.752854244	0.00332826	0.150136299	0	0	['1kazA_A178', '1kazA_D10', '1kazA_V337', '1kazA_G12', '1kazA_L200', '1kazA_V146', '1kazA_T145', '1kazA_D199', '1kazA_A179', '1kazA_E175', '1kazA_P147', '1kazA_D206', '1kazA_P176', '1kazA_I9', '1kazA_S16', '1kazA_N174', '1kazA_F205', '1kazA_F198', '1kazA_D69', '1kazA_C17']	['A241', 'D62', 'V481', 'G64', 'S316', 'V203', 'T202', 'D315', 'A242', 'E238', 'P204', 'D322', 'P239', 'V61', 'V321', 'L237', 'L323', 'V61', 'D509', 'T324']	[True, True, True, True, False, True, True, True, True, True, True, True, True, False, False, False, False, False, True, False]	3.6.1.3	[]	FALSE	FALSE	12	inf	['1kazA_71', '1kazA_175', '1kazA_199', '1kazA_10']	['D62' 'D315' 'E238']	[True, True, True]	0.75	1.794256229	Heat shock 70 kDa protein 12A	4	GO--C:cytoplasm;GO--C:extracellular exosome;GO--C:nucleus;GO--F:ATP binding;Gene3D---;InterPro--ATPase_NBD;InterPro--HSPA12A_NBD;PANTHER--ALPHA KINASE/ELONGATION FACTOR 2 KINASE;PANTHER--HEAT SHOCK 70 KDA PROTEIN 12A;SUPFAM--Actin-like ATPase domain
Q9UKX2	myosin ATPase	0.942168365	0.000101352	0.061377064	0	0	['1vomA_N227', '1vomA_F239', '1vomA_A183', '1vomA_G182', '1vomA_N472', '1vomA_S237', '1vomA_N475', '1vomA_T186', '1vomA_K185', '1vomA_N233', '1vomA_T189', '1vomA_N235', '1vomA_I471', '1vomA_I657', '1vomA_A228', '1vomA_S236', '1vomA_F461', '1vomA_N127', '1vomA_G179', '1vomA_T230', '1vomA_N188', '1vomA_Q468', '1vomA_I455', '1vomA_F458', '1vomA_S181', '1vomA_G184', '1vomA_E223', '1vomA_D454', '1vomA…	['N235', 'F247', 'A183', 'G182', 'N482', 'S245', 'N485', 'T186', 'K185', 'N241', 'T189', 'N243', 'I481', 'I680', 'A236', 'S244', 'F471', 'N127', 'G179', 'T238', 'N188', 'Q478', 'I465', 'F468', 'S181', 'G184', 'E231', 'D464', 'E469', 'I470', 'R246', 'E180', 'D242', 'K190']	[True, True, True, True, True, True, True, True, True, True, True, True, True, True, True, True, True, True, True, True, True, True, True, True, True, True, True, True, True, True, True, True, False, True]	5.6.1.8	[]	FALSE	FALSE	12	inf	['1vomA_233', '1vomA_236', '1vomA_459', '1vomA_186', '1vomA_182', '1vomA_181', '1vomA_457', '1vomA_237']	['G182' 'S245' 'T186' 'N241' 'S244' 'S181' 'E469']	[True, True, True, True, True, True, True]	0.875	1.795312853	Myosin-2	5	GO--C:cell-cell junction;GO--C:cytoplasm;GO--C:cytosol;GO--C:muscle myosin complex;GO--C:myofibril;GO--C:myosin filament;GO--C:myosin II complex;GO--C:protein-containing complex;GO--C:sarcomere;GO--F:actin filament binding;GO--F:ATP binding;GO--F:calmodulin binding;GO--F:microfilament motor activity;GO--P:muscle contraction;GO--P:muscle filament sliding;Gene3D---;Gene3D---;Gene3D---;Gene3D---;Gen…
A7E2Y1	myosin ATPase	0.946107794	0.000130616	0.085674564	0	0	['1vomA_N227', '1vomA_F239', '1vomA_G182', '1vomA_N235', '1vomA_A183', '1vomA_T186', '1vomA_S236', '1vomA_N472', '1vomA_A228', '1vomA_N475', '1vomA_I657', '1vomA_N233', '1vomA_T230', '1vomA_G184', '1vomA_I471', '1vomA_F461', '1vomA_N188', '1vomA_S237', '1vomA_F458', '1vomA_Q468', '1vomA_K185', '1vomA_E223', '1vomA_N127', '1vomA_R238', '1vomA_T189', '1vomA_I455', '1vomA_G179', '1vomA_S181', '1vomA…	['N277', 'F289', 'G222', 'N285', 'A223', 'T226', 'S286', 'N524', 'A278', 'N527', 'V723', 'N283', 'T280', 'G224', 'I523', 'F513', 'N228', 'S287', 'F510', 'Q520', 'K225', 'E273', 'N167', 'R288', 'T229', 'I507', 'G219', 'S221', 'D506', 'I512', 'E511', 'A508', 'D284', 'E220', 'K230']	[True, True, True, True, True, True, True, True, True, True, False, True, True, True, True, True, True, True, True, True, True, True, True, True, True, True, True, True, True, True, True, False, False, True, True]	5.6.1.8	[]	FALSE	FALSE	12	inf	['1vomA_233', '1vomA_236', '1vomA_459', '1vomA_186', '1vomA_182', '1vomA_181', '1vomA_457', '1vomA_237']	['G222' 'T226' 'S286' 'N283' 'S287' 'S221' 'E511']	[True, True, True, True, True, True, True]	0.875	1.799258752	Myosin-7B	5	GO--C:cytoplasm;GO--C:membrane;GO--C:myosin filament;GO--C:myosin II complex;GO--F:actin filament binding;GO--F:ATP binding;GO--F:microfilament motor activity;Gene3D---;Gene3D---;Gene3D---;Gene3D---;Gene3D---;Gene3D--Kinesin motor domain;Gene3D--Myosin S1 fragment, N-terminal;Gene3D--Myosin VI head, motor domain, U50 subdomain;InterPro--IQ_motif_EF-hand-BS;InterPro--Kinesin_motor_dom_sf;InterPro-…
Q5VVH2	prolyl cis-trans isomerase (FKBP-type)	0.998111899	0.000296143	0.268560589	0	0	['1d6oA_G28', '1d6oA_T27', '1d6oA_I56', '1d6oA_G83', '1d6oA_V55', '1d6oA_D100', '1d6oA_F99', '1d6oA_G58', '1d6oA_A81', '1d6oA_S39', '1d6oA_S38', '1d6oA_L74', '1d6oA_V98', '1d6oA_Y26', '1d6oA_F36', '1d6oA_I91', '1d6oA_R42', '1d6oA_P78', '1d6oA_W59', '1d6oA_K35', '1d6oA_D37', '1d6oA_Y82', '1d6oA_H25', '1d6oA_A72', '1d6oA_G86', '1d6oA_R57', '1d6oA_E60']	['G29', 'T28', 'I57', 'G84', 'V56', 'D101', 'F100', 'G59', 'A82', 'S40', 'S39', 'L75', 'V99', 'Y27', 'F37', 'I92', 'R43', 'P79', 'W60', 'K36', 'D38', 'Y83', 'H26', 'A73', 'G87', 'R58', 'E61']	[True, True, True, True, True, True, True, True, True, True, True, True, True, True, True, True, True, True, True, True, True, True, True, True, True, True, True]	5.2.1.8	[]	FALSE	FALSE	12	inf	['1d6oA_26', '1d6oA_37', '1d6oA_99', '1d6oA_56', '1d6oA_36', '1d6oA_82']	['I57' 'F100' 'Y27' 'F37' 'D38' 'Y83']	[True, True, True, True, True, True]	1	1.799848763	Peptidyl-prolyl cis-trans isomerase FKBP1C	2	GO--F:peptidyl-prolyl cis-trans isomerase activity;Gene3D---;InterPro--PPIase_dom_sf;InterPro--PPIase_FKBP_dom;PANTHER--PEPTIDYL-PROLYL CIS-TRANS ISOMERASE;PANTHER--PEPTIDYL-PROLYL CIS-TRANS ISOMERASE FKBP1A-RELATED;Pfam--FKBP_C;SUPFAM--FKBP-like;PROSITE--FKBP_PPIASE
Q9UM54	myosin ATPase	0.969338954	7.71E-05	0.072190045	0	0	['1vomA_A228', '1vomA_N227', '1vomA_S236', '1vomA_T189', '1vomA_A183', '1vomA_N475', '1vomA_F239', '1vomA_G182', '1vomA_N188', '1vomA_I471', '1vomA_E459', '1vomA_N233', '1vomA_G184', '1vomA_F458', '1vomA_T230', '1vomA_N127', '1vomA_T186', '1vomA_Q468', '1vomA_G179', '1vomA_N235', '1vomA_G457', '1vomA_Q662', '1vomA_N472', '1vomA_R238', '1vomA_D454', '1vomA_S181', '1vomA_I455', '1vomA_K185', '1vomA…	['A195', 'N194', 'S203', 'T161', 'A155', 'N477', 'F206', 'G154', 'N160', 'I473', 'E461', 'N200', 'G156', 'F460', 'T197', 'N98', 'T158', 'Q470', 'G151', 'N202', 'G459', 'M675', 'N474', 'R205', 'D456', 'S153', 'I457', 'K157', 'F463', 'E190', 'A458', 'K162', 'E159', 'E152', 'R199', 'S204']	[True, True, True, True, True, True, True, True, True, True, True, True, True, True, True, True, True, True, True, True, True, False, True, True, True, True, True, True, True, True, False, True, True, True, True, True]	5.6.1.8	[]	FALSE	FALSE	12	inf	['1vomA_233', '1vomA_236', '1vomA_459', '1vomA_186', '1vomA_182', '1vomA_181', '1vomA_457', '1vomA_237']	['S203' 'G154' 'E461' 'N200' 'T158' 'G459' 'S153' 'S204']	[True, True, True, True, True, True, True, True]	1	1.802129879	Unconventional myosin-VI	5	GO--C:actin cytoskeleton;GO--C:actin filament;GO--C:autophagosome;GO--C:cell cortex;GO--C:clathrin-coated pit;GO--C:clathrin-coated vesicle membrane;GO--C:cytoplasm;GO--C:cytoplasmic vesicle;GO--C:cytosol;GO--C:endocytic vesicle;GO--C:endosome;GO--C:extracellular exosome;GO--C:filamentous actin;GO--C:filopodium;GO--C:Golgi apparatus;GO--C:lysosomal membrane;GO--C:membrane;GO--C:microvillus;GO--C:…
Q9GZM7	cathepsin S	0.919789342	0.001208812	0.282833177	0	0	['1gloA_A27', '1gloA_F28', '1gloA_Y92', '1gloA_G194', '1gloA_S185', '1gloA_W186', '1gloA_C22', '1gloA_V166', '1gloA_N184', '1gloA_W26', '1gloA_Q19', '1gloA_G20', '1gloA_S25', '1gloA_S29', '1gloA_G165', '1gloA_K183', '1gloA_A24']	['A231', 'F232', 'F295', 'G435', 'S426', 'W427', 'C226', 'V402', 'N425', 'W230', 'Q223', 'G224', 'S229', 'S233', 'S401', 'K403', 'G228']	[True, True, False, True, True, True, True, True, True, True, True, True, True, True, False, True, False]	3.4.22.27	[]	FALSE	FALSE	12	inf	['1gloA_25', '1gloA_184', '1gloA_164', '1gloA_19']	['N425' 'Q223' 'S229']	[True, True, True]	0.75	1.806476845	Tubulointerstitial nephritis antigen-like	5	GO--C:collagen-containing extracellular matrix;GO--C:cytoplasm;GO--C:extracellular exosome;GO--C:extracellular region;GO--C:extracellular space;GO--F:extracellular matrix structural constituent;GO--F:laminin binding;GO--P:endosomal transport;Gene3D--Cysteine proteinases;InterPro--Papain-like_cys_pep_sf;InterPro--Pept_his_AS;InterPro--Peptidase_C1A;InterPro--Peptidase_C1A_C;InterPro--Somatomedin_B…
Q96MM6	adenosinetriphosphatase	0.762634258	0.002695381	0.118120121	0	0	['1kazA_D10', '1kazA_A178', '1kazA_V146', '1kazA_F198', '1kazA_V337', '1kazA_G12', '1kazA_T145', '1kazA_A179', '1kazA_D206', '1kazA_N174', '1kazA_C17', '1kazA_E175', '1kazA_F205', '1kazA_S16', '1kazA_P176', '1kazA_L200', '1kazA_D199', '1kazA_T177', '1kazA_I9', '1kazA_P147']	['D66', 'A245', 'V207', 'I65', 'V486', 'G68', 'T206', 'A246', 'D327', 'L241', 'T329', 'E242', 'L328', 'V326', 'P243', 'C321', 'D320', 'V172', 'I65', 'P208']	[True, True, True, False, True, True, True, True, True, False, False, True, False, False, True, False, True, False, True, True]	3.6.1.3	[]	FALSE	FALSE	12	inf	['1kazA_71', '1kazA_175', '1kazA_199', '1kazA_10']	['D66' 'E242' 'D320']	[True, True, True]	0.75	1.809439833	Heat shock 70 kDa protein 12B	4	GO--F:ATP binding;Gene3D---;InterPro--ATPase_NBD;PANTHER--ALPHA KINASE/ELONGATION FACTOR 2 KINASE;PANTHER--HEAT SHOCK 70 KDA PROTEIN 12B;SUPFAM--Actin-like ATPase domain
Q5T1M5	prolyl cis-trans isomerase (FKBP-type)	0.842473756	0.001316517	0.210303308	0	0	['1d6oA_W59', '1d6oA_G58', '1d6oA_F36', '1d6oA_F99', '1d6oA_I56', '1d6oA_L74', '1d6oA_V55', '1d6oA_E60', '1d6oA_Y26', '1d6oA_D37', '1d6oA_S39', '1d6oA_R57', '1d6oA_G28', '1d6oA_A81', '1d6oA_R42', '1d6oA_P78', '1d6oA_S38', '1d6oA_T27']	['W241', 'G240', 'F218', 'F282', 'I238', 'V284', 'V237', 'E242', 'Y204', 'D219', 'T221', 'K239', 'G206', 'A263', 'K224', 'P260', 'S220', 'T205']	[True, True, True, True, True, False, True, True, True, True, False, False, True, True, False, True, True, True]	5.2.1.8	[]	FALSE	FALSE	12	inf	['1d6oA_26', '1d6oA_37', '1d6oA_99', '1d6oA_56', '1d6oA_36', '1d6oA_82']	['F218' 'F282' 'I238' 'Y204' 'D219']	[True, True, True, True, True]	0.833333333	1.811764775	FK506-binding protein 15	5	GO--C:actin cytoskeleton;GO--C:early endosome;GO--C:growth cone;GO--C:membrane;GO--F:actin binding;GO--F:peptidyl-prolyl cis-trans isomerase activity;GO--P:endocytosis;Gene3D---;InterPro--PPIase_dom_sf;InterPro--PPIase_FKBP_dom;PANTHER--FK506-BINDING PROTEIN 15;PANTHER--FK506-BINDING PROTEIN 15;Pfam--FKBP_C;SUPFAM--FKBP-like;PROSITE--FKBP_PPIASE
P09471	G-protein alpha subunit, group I (GTPase)	0.994874759	5.48E-05	0.051251662	0	0	['1bh2A_T48', '1bh2A_I49', '1bh2A_G45', '1bh2A_V50', '1bh2A_S44', '1bh2A_D200', '1bh2A_K46', '1bh2A_G203', '1bh2A_Q52', '1bh2A_T177', '1bh2A_N76', '1bh2A_S47', '1bh2A_V201', '1bh2A_F199', '1bh2A_K51', '1bh2A_S206', '1bh2A_R205', '1bh2A_E207', '1bh2A_V185', '1bh2A_R178', '1bh2A_E236', '1bh2A_V179', '1bh2A_G42', '1bh2A_K270', '1bh2A_E43', '1bh2A_N149', '1bh2A_R208', '1bh2A_Q204', '1bh2A_R242']	['T48', 'I49', 'G45', 'V50', 'S44', 'D201', 'K46', 'G204', 'Q52', 'T178', 'N76', 'S47', 'V202', 'F200', 'K51', 'S207', 'R206', 'E208', 'V186', 'R179', 'E237', 'V180', 'G42', 'K271', 'E43', 'N150', 'R209', 'Q205', 'R243']	[True, True, True, True, True, True, True, True, True, True, True, True, True, True, True, True, True, True, True, True, True, True, True, True, True, True, True, True, True]	3.6.5.-	[]	FALSE	FALSE	12	inf	['1bh2A_43', '1bh2A_200', '1bh2A_204', '1bh2A_48', '1bh2A_178']	['T48' 'D201' 'R179' 'E43' 'Q205']	[True, True, True, True, True]	1	1.821088331	Guanine nucleotide-binding protein G(o) subunit alpha	5	GO--C:heterotrimeric G-protein complex;GO--C:plasma membrane;GO--F:corticotropin-releasing hormone receptor 1 binding;GO--F:G protein-coupled serotonin receptor binding;GO--F:G-protein beta/gamma-subunit complex binding;GO--F:GTP binding;GO--F:GTPase activity;GO--F:metal ion binding;GO--F:mu-type opioid receptor binding;GO--P:adenylate cyclase-modulating G protein-coupled receptor signaling pathw…
P19087	G-protein alpha subunit, group I (GTPase)	0.994296724	1.50E-05	0.014059004	0	0	['1bh2A_V50', '1bh2A_I49', '1bh2A_T48', '1bh2A_G45', '1bh2A_D200', '1bh2A_Q52', '1bh2A_K46', '1bh2A_S44', '1bh2A_G203', '1bh2A_S206', '1bh2A_V201', '1bh2A_S47', '1bh2A_F199', '1bh2A_E236', '1bh2A_R205', '1bh2A_V185', '1bh2A_N76', '1bh2A_E207', '1bh2A_K51', '1bh2A_E43', '1bh2A_G42', '1bh2A_R178', '1bh2A_N149', '1bh2A_V179', '1bh2A_Q204', '1bh2A_R208', '1bh2A_K270', '1bh2A_T177', '1bh2A_R242']	['V50', 'I49', 'T48', 'G45', 'D200', 'Q52', 'K46', 'S44', 'G203', 'S206', 'V201', 'S47', 'F199', 'E236', 'R205', 'I185', 'N76', 'E207', 'K51', 'E43', 'G42', 'R178', 'N149', 'V179', 'Q204', 'R208', 'K270', 'S177', 'R242']	[True, True, True, True, True, True, True, True, True, True, True, True, True, True, True, False, True, True, True, True, True, True, True, True, True, True, True, False, True]	3.6.5.-	[]	FALSE	FALSE	12	inf	['1bh2A_43', '1bh2A_200', '1bh2A_204', '1bh2A_48', '1bh2A_178']	['T48' 'D200' 'E43' 'R178' 'Q204']	[True, True, True, True, True]	1	1.822840617	Guanine nucleotide-binding protein G(t) subunit alpha-2	5	GO--C:heterotrimeric G-protein complex;GO--C:photoreceptor inner segment;GO--C:photoreceptor outer segment;GO--C:photoreceptor outer segment membrane;GO--C:plasma membrane;GO--F:G protein-coupled photoreceptor activity;GO--F:G protein-coupled receptor binding;GO--F:G-protein beta/gamma-subunit complex binding;GO--F:GTP binding;GO--F:GTPase activity;GO--F:metal ion binding;GO--P:adenylate cyclase-…
P50990	chaperonin ATPase	0.945699952	0.000164074	0.034375928	0	0	['1q3sA_D393', '1q3sA_I68', '1q3sA_R389', '1q3sA_A390', '1q3sA_A66', '1q3sA_T62', '1q3sA_D64', '1q3sA_T67', '1q3sA_A86', '1q3sA_G94', '1q3sA_G96', '1q3sA_T97', '1q3sA_D95', '1q3sA_L391', '1q3sA_A394', '1q3sA_V101', '1q3sA_N63', '1q3sA_C65', '1q3sA_V39', '1q3sA_K165', '1q3sA_E392', '1q3sA_T98', '1q3sA_V102', '1q3sA_V395', '1q3sA_A100', '1q3sA_V397']	['D394', 'I72', 'R390', 'A391', 'A70', 'T66', 'D68', 'T71', 'S90', 'G98', 'G100', 'T101', 'D99', 'V392', 'A514', 'L105', 'N67', 'A69', 'T43', 'K171', 'D393', 'N102', 'V518', 'V396', 'V104', 'S167']	[True, True, True, True, True, True, True, True, False, True, True, True, True, False, True, False, True, False, False, True, False, False, True, True, False, False]	5.6.1.7	[]	FALSE	FALSE	12	inf	['1q3sA_393', '1q3sA_64', '1q3sA_97', '1q3sA_98']	['D394' 'D68' 'T101' 'N102']	[True, True, True, False]	0.75	1.825214797	T-complex protein 1 subunit theta	5	GO--C:azurophil granule lumen;GO--C:cell body;GO--C:centrosome;GO--C:chaperonin-containing T-complex;GO--C:cilium;GO--C:cytoplasm;GO--C:cytosol;GO--C:extracellular exosome;GO--C:extracellular region;GO--C:ficolin-1-rich granule lumen;GO--C:intermediate filament cytoskeleton;GO--C:microtubule;GO--C:nucleoplasm;GO--C:secretory granule lumen;GO--C:zona pellucida receptor complex;GO--F:ATP binding;GO…
P63096	G-protein alpha subunit, group I (GTPase)	0.997225434	5.10E-05	0.047782776	0	0	['1bh2A_T48', '1bh2A_Q52', '1bh2A_V50', '1bh2A_N76', '1bh2A_G45', '1bh2A_S44', '1bh2A_S206', '1bh2A_K46', '1bh2A_I49', '1bh2A_T177', '1bh2A_D200', '1bh2A_G203', '1bh2A_E43', '1bh2A_F199', '1bh2A_N149', '1bh2A_K51', '1bh2A_R205', '1bh2A_R242', '1bh2A_S47', '1bh2A_V201', '1bh2A_G42', '1bh2A_V185', '1bh2A_V179', '1bh2A_E236', '1bh2A_R178', '1bh2A_R208', '1bh2A_K270', '1bh2A_Q204', '1bh2A_E207']	['T48', 'Q52', 'V50', 'N76', 'G45', 'S44', 'S206', 'K46', 'I49', 'T177', 'D200', 'G203', 'E43', 'F199', 'N149', 'K51', 'R205', 'R242', 'S47', 'V201', 'G42', 'V185', 'V179', 'E236', 'R178', 'R208', 'K270', 'Q204', 'E207']	[True, True, True, True, True, True, True, True, True, True, True, True, True, True, True, True, True, True, True, True, True, True, True, True, True, True, True, True, True]	3.6.5.-	[]	FALSE	FALSE	12	inf	['1bh2A_43', '1bh2A_200', '1bh2A_204', '1bh2A_48', '1bh2A_178']	['T48' 'D200' 'E43' 'R178' 'Q204']	[True, True, True, True, True]	1	1.825922405	Guanine nucleotide-binding protein G(i) subunit alpha-1	5	GO--C:cell cortex;GO--C:cell cortex region;GO--C:centrosome;GO--C:cytoplasm;GO--C:extracellular exosome;GO--C:heterotrimeric G-protein complex;GO--C:lysosomal membrane;GO--C:midbody;GO--C:nucleolus;GO--C:nucleoplasm;GO--C:plasma membrane;GO--F:G protein-coupled receptor binding;GO--F:G protein-coupled serotonin receptor binding;GO--F:G-protein beta/gamma-subunit complex binding;GO--F:GDP binding;…
Q9NUJ7	phosphatidylinositol diacylglycerol-lyase	0.819917773	0.001072608	0.143423011	0	0	['1ptdA_T50', '1ptdA_S34', '1ptdA_D33', '1ptdA_T31', '1ptdA_T36', '1ptdA_I68', '1ptdA_D67', '1ptdA_Q51', '1ptdA_D274', '1ptdA_G48', '1ptdA_N253', '1ptdA_H32', '1ptdA_R69', '1ptdA_P245', '1ptdA_S234', '1ptdA_I276', '1ptdA_I272', '1ptdA_G35', '1ptdA_L80', '1ptdA_H82']	['T87', 'T47', 'D46', 'S44', 'T49', 'L105', 'D104', 'Q88', 'D302', 'A98', 'T273', 'H45', 'R106', 'L269', 'N253', 'I304', 'A300', 'M48', 'F120', 'H122']	[True, False, True, False, True, False, True, True, True, False, False, True, True, False, False, True, False, False, False, True]	4.6.1.13	[]	FALSE	FALSE	12	inf	['1ptdA_69', '1ptdA_82', '1ptdA_33', '1ptdA_274', '1ptdA_32']	['D46' 'D302' 'H45' 'R106' 'H122']	[True, True, True, True, True]	1	1.828073904	PI-PLC X domain-containing protein 1	2	GO--C:cytoplasm;GO--F:phosphoric diester hydrolase activity;GO--P:lipid metabolic process;Gene3D--Phosphatidylinositol (PI) phosphodiesterase;InterPro--PLC-like_Pdiesterase_TIM-brl;InterPro--PLCXD1/2/3;InterPro--PLipase_C_PInositol-sp_X_dom;PANTHER--PI-PLC X DOMAIN-CONTAINING PROTEIN 1;PANTHER--UNCHARACTERIZED;Pfam--PI-PLC-X;SMART--PLCXc;SUPFAM--PLC-like phosphodiesterases;PROSITE--PIPLC_X_DOMAIN
P11488	G-protein alpha subunit, group I (GTPase)	0.988786127	4.52E-05	0.042302048	0	0	['1bh2A_V50', '1bh2A_Q52', '1bh2A_T48', '1bh2A_D200', '1bh2A_S206', '1bh2A_G203', '1bh2A_I49', '1bh2A_G45', '1bh2A_V201', '1bh2A_N76', '1bh2A_K46', '1bh2A_F199', '1bh2A_R205', '1bh2A_E43', '1bh2A_V185', '1bh2A_S47', '1bh2A_E207', '1bh2A_E236', '1bh2A_K270', '1bh2A_S44', '1bh2A_K51', '1bh2A_R178', '1bh2A_G42', '1bh2A_N149', '1bh2A_V179', '1bh2A_T177', '1bh2A_Q204', '1bh2A_R208', '1bh2A_R242']	['V46', 'Q48', 'T44', 'D196', 'S202', 'G199', 'I45', 'G41', 'V197', 'N72', 'K42', 'F195', 'R201', 'E39', 'I181', 'S43', 'E203', 'E232', 'K266', 'S40', 'K47', 'R174', 'G38', 'N145', 'V175', 'S173', 'Q200', 'R204', 'R238']	[True, True, True, True, True, True, True, True, True, True, True, True, True, True, False, True, True, True, True, True, True, True, True, True, True, False, True, True, True]	3.6.5.-	[]	FALSE	FALSE	12	inf	['1bh2A_43', '1bh2A_200', '1bh2A_204', '1bh2A_48', '1bh2A_178']	['T44' 'D196' 'E39' 'R174' 'Q200']	[True, True, True, True, True]	1	1.830653944	Guanine nucleotide-binding protein G(t) subunit alpha-1	5	GO--C:apical plasma membrane;GO--C:cytosol;GO--C:heterotrimeric G-protein complex;GO--C:membrane;GO--C:neuronal cell body;GO--C:photoreceptor connecting cilium;GO--C:photoreceptor disc membrane;GO--C:photoreceptor inner segment;GO--C:photoreceptor outer segment;GO--C:photoreceptor outer segment membrane;GO--C:plasma membrane;GO--F:acyl binding;GO--F:G protein-coupled receptor binding;GO--F:G-prot…
Q6UX04	peptidylprolyl isomerase (cyclophilin-type)	0.928721557	0.00037325	0.174681009	0	0	['1m9cA_M100', '1m9cA_A101', '1m9cA_Q111', '1m9cA_Q63', '1m9cA_F112', '1m9cA_G64', '1m9cA_N102', '1m9cA_H54', '1m9cA_H126', '1m9cA_E120', '1m9cA_V127', '1m9cA_V128', '1m9cA_F113', '1m9cA_R55', '1m9cA_G59', '1m9cA_S99', '1m9cA_F53', '1m9cA_G104', '1m9cA_I56', '1m9cA_T116', '1m9cA_F60', '1m9cA_L122', '1m9cA_M61', '1m9cA_I57', '1m9cA_A103', '1m9cA_C62', '1m9cA_T119', '1m9cA_P58', '1m9cA_T107', '1m9c…	['M101', 'A102', 'Q112', 'Q64', 'F113', 'G65', 'N103', 'H55', 'H127', 'D121', 'T128', 'I129', 'F114', 'R56', 'G60', 'A100', 'F54', 'G105', 'V57', 'L117', 'F61', 'L123', 'I62', 'V58', 'A104', 'V63', 'A120', 'P59', 'D108', 'N124']	[True, True, True, True, True, True, True, True, True, False, False, False, True, True, True, False, True, True, False, False, True, True, False, False, True, False, False, True, False, False]	5.2.1.8	[]	FALSE	FALSE	12	inf	['1m9cA_122', '1m9cA_60', '1m9cA_126', '1m9cA_63', '1m9cA_102', '1m9cA_113', '1m9cA_55']	['Q64' 'N103' 'H127' 'F114' 'R56' 'F61' 'L123']	[True, True, True, True, True, True, True]	1	1.8318188	Spliceosome-associated protein CWC27 homolog	5	GO--C:catalytic step 2 spliceosome;GO--C:nucleoplasm;GO--C:U2-type precatalytic spliceosome;GO--P:mRNA splicing, via spliceosome;GO--P:protein folding;GO--P:protein peptidyl-prolyl isomerization;Gene3D--Cyclophilin-like;InterPro--Cyclophilin-like_dom_sf;InterPro--Cyclophilin-type_PPIase_CS;InterPro--Cyclophilin-type_PPIase_dom;InterPro--Cyclophilin_A-like;PANTHER--PEPTIDYL-PROLYL CIS-TRANS ISOMER…
P08754	G-protein alpha subunit, group I (GTPase)	0.997225434	5.42E-05	0.050777426	0	0	['1bh2A_T48', '1bh2A_V50', '1bh2A_Q52', '1bh2A_G45', '1bh2A_S44', '1bh2A_N76', '1bh2A_G203', '1bh2A_K46', '1bh2A_D200', '1bh2A_T177', '1bh2A_I49', '1bh2A_F199', '1bh2A_N149', '1bh2A_E43', '1bh2A_S206', '1bh2A_R205', '1bh2A_K51', '1bh2A_S47', '1bh2A_V201', '1bh2A_G42', '1bh2A_R242', '1bh2A_V185', '1bh2A_V179', '1bh2A_E207', '1bh2A_E236', '1bh2A_R178', '1bh2A_R208', '1bh2A_K270', '1bh2A_Q204']	['T48', 'V50', 'Q52', 'G45', 'S44', 'N76', 'G203', 'K46', 'D200', 'T177', 'I49', 'F199', 'N149', 'E43', 'S206', 'R205', 'K51', 'S47', 'V201', 'G42', 'R242', 'V185', 'V179', 'E207', 'E236', 'R178', 'R208', 'K270', 'Q204']	[True, True, True, True, True, True, True, True, True, True, True, True, True, True, True, True, True, True, True, True, True, True, True, True, True, True, True, True, True]	3.6.5.-	[]	FALSE	FALSE	12	inf	['1bh2A_43', '1bh2A_200', '1bh2A_204', '1bh2A_48', '1bh2A_178']	['T48' 'D200' 'E43' 'R178' 'Q204']	[True, True, True, True, True]	1	1.837426885	Guanine nucleotide-binding protein G(i) subunit alpha-3	5	GO--C:centrosome;GO--C:cytoplasm;GO--C:extracellular exosome;GO--C:Golgi apparatus;GO--C:heterotrimeric G-protein complex;GO--C:lysosomal membrane;GO--C:membrane;GO--C:membrane raft;GO--C:midbody;GO--C:nucleolus;GO--C:nucleoplasm;GO--C:plasma membrane;GO--C:zymogen granule;GO--F:G protein-coupled receptor binding;GO--F:G protein-coupled serotonin receptor binding;GO--F:G-protein beta/gamma-subuni…
P38405	G-protein alpha subunit, group I (GTPase)	0.938635108	7.90E-05	0.057896864	0	0	['1bh2A_G203', '1bh2A_V201', '1bh2A_I49', '1bh2A_D200', '1bh2A_Q52', '1bh2A_G45', '1bh2A_V50', '1bh2A_K46', '1bh2A_T48', '1bh2A_G42', '1bh2A_E207', '1bh2A_S44', '1bh2A_S47', '1bh2A_E43', '1bh2A_K270', '1bh2A_R205', '1bh2A_R208', '1bh2A_E236', '1bh2A_Q204', '1bh2A_K51', '1bh2A_R178', '1bh2A_N76', '1bh2A_V179', '1bh2A_F199', '1bh2A_R242', '1bh2A_S326', '1bh2A_T177', '1bh2A_N149']	['G213', 'V211', 'I58', 'D210', 'Q61', 'G54', 'V59', 'K55', 'T57', 'G51', 'E217', 'S53', 'S56', 'E52', 'K280', 'R215', 'R218', 'E246', 'Q214', 'K60', 'R188', 'N85', 'V189', 'F209', 'R252', 'A353', 'C187', 'I159']	[True, True, True, True, True, True, True, True, True, True, True, True, True, True, True, True, True, True, True, True, True, True, True, True, True, False, False, False]	3.6.5.-	[]	FALSE	FALSE	12	inf	['1bh2A_43', '1bh2A_200', '1bh2A_204', '1bh2A_48', '1bh2A_178']	['D210' 'T57' 'E52' 'Q214' 'R188']	[True, True, True, True, True]	1	1.843513529	Guanine nucleotide-binding protein G(olf) subunit alpha	5	GO--C:extracellular exosome;GO--C:heterotrimeric G-protein complex;GO--C:plasma membrane;GO--F:G protein-coupled receptor binding;GO--F:G-protein beta/gamma-subunit complex binding;GO--F:GTP binding;GO--F:GTPase activity;GO--F:metal ion binding;GO--P:adenylate cyclase-modulating G protein-coupled receptor signaling pathway;GO--P:signal transduction;Gene3D--GI Alpha 1, domain 2-like;Gene3D--P-loop…
O00159	myosin ATPase	0.916187047	6.52E-05	0.055669967	0	0	['1vomA_A228', '1vomA_N227', '1vomA_N235', '1vomA_F239', '1vomA_E223', '1vomA_N127', '1vomA_N233', '1vomA_G179', '1vomA_G184', '1vomA_A183', '1vomA_G182', '1vomA_S236', '1vomA_K190', '1vomA_S237', '1vomA_T189', '1vomA_T186', '1vomA_N475', '1vomA_N472', '1vomA_T230', '1vomA_N234', '1vomA_R238', '1vomA_R232', '1vomA_I460', '1vomA_E187', '1vomA_S181', '1vomA_K185', '1vomA_N188', '1vomA_Q468', '1vomA…	['A187', 'N186', 'N194', 'F198', 'E182', 'N88', 'N192', 'G140', 'G145', 'A144', 'G143', 'S195', 'K151', 'S196', 'T150', 'T147', 'N442', 'N439', 'T189', 'D193', 'R197', 'R191', 'V427', 'E148', 'S142', 'K146', 'A149', 'Q435', 'F425', 'F428', 'D421', 'I438', 'I422', 'E141']	[True, True, True, True, True, True, True, True, True, True, True, True, True, True, True, True, True, True, True, False, True, True, False, True, True, True, False, True, True, True, True, True, True, True]	5.6.1.8	[]	FALSE	FALSE	12	inf	['1vomA_233', '1vomA_236', '1vomA_459', '1vomA_186', '1vomA_182', '1vomA_181', '1vomA_457', '1vomA_237']	['N192' 'G143' 'S195' 'S196' 'T147' 'S142']	[True, True, True, True, True, True]	0.75	1.845949724	Unconventional myosin-Ic	5	GO--C:actin cytoskeleton;GO--C:B-WICH complex;GO--C:basal plasma membrane;GO--C:brush border;GO--C:cell cortex;GO--C:cytoplasm;GO--C:cytoplasmic vesicle membrane;GO--C:cytosol;GO--C:extracellular exosome;GO--C:filamentous actin;GO--C:lateral plasma membrane;GO--C:membrane;GO--C:membrane raft;GO--C:microvillus;GO--C:nuclear body;GO--C:nucleolus;GO--C:nucleoplasm;GO--C:phagocytic vesicle;GO--C:plas…
A8MTJ3	G-protein alpha subunit, group I (GTPase)	0.996146435	7.21E-05	0.061714321	0	0	['1bh2A_Q52', '1bh2A_V50', '1bh2A_G45', '1bh2A_N76', '1bh2A_I49', '1bh2A_D200', '1bh2A_T48', '1bh2A_G203', '1bh2A_V201', '1bh2A_S44', '1bh2A_F199', '1bh2A_S47', '1bh2A_K46', '1bh2A_S206', '1bh2A_R205', '1bh2A_E236', '1bh2A_K51', '1bh2A_E207', '1bh2A_E43', '1bh2A_V185', '1bh2A_G42', '1bh2A_V179', '1bh2A_K270', '1bh2A_N149', '1bh2A_R178', '1bh2A_T177', '1bh2A_R208', '1bh2A_Q204', '1bh2A_R242']	['Q52', 'V50', 'G45', 'N76', 'I49', 'D200', 'T48', 'G203', 'V201', 'S44', 'F199', 'S47', 'K46', 'S206', 'R205', 'E236', 'K51', 'E207', 'E43', 'I185', 'G42', 'V179', 'K270', 'N149', 'R178', 'S177', 'R208', 'Q204', 'R242']	[True, True, True, True, True, True, True, True, True, True, True, True, True, True, True, True, True, True, True, False, True, True, True, True, True, False, True, True, True]	3.6.5.-	[]	FALSE	FALSE	12	inf	['1bh2A_43', '1bh2A_200', '1bh2A_204', '1bh2A_48', '1bh2A_178']	['D200' 'T48' 'E43' 'R178' 'Q204']	[True, True, True, True, True]	1	1.847994994	Guanine nucleotide-binding protein G(t) subunit alpha-3	5	GO--C:acrosomal vesicle;GO--C:apical plasma membrane;GO--C:axoneme;GO--C:heterotrimeric G-protein complex;GO--C:photoreceptor inner segment;GO--C:photoreceptor outer segment;GO--C:plasma membrane;GO--C:protein-containing complex;GO--F:G protein-coupled receptor binding;GO--F:G-protein beta/gamma-subunit complex binding;GO--F:GTP binding;GO--F:GTPase activity;GO--F:metal ion binding;GO--P:adenylat…
P04899	G-protein alpha subunit, group I (GTPase)	0.996955684	4.07E-05	0.038061778	0	0	['1bh2A_V50', '1bh2A_Q52', '1bh2A_T48', '1bh2A_G45', '1bh2A_N76', '1bh2A_S44', '1bh2A_K46', '1bh2A_I49', '1bh2A_T177', '1bh2A_D200', '1bh2A_R205', '1bh2A_G203', '1bh2A_N149', '1bh2A_F199', '1bh2A_S47', '1bh2A_K51', '1bh2A_V179', '1bh2A_S206', '1bh2A_V201', '1bh2A_V185', '1bh2A_R178', '1bh2A_E43', '1bh2A_E207', '1bh2A_G42', '1bh2A_E236', '1bh2A_R208', '1bh2A_K270', '1bh2A_R242', '1bh2A_Q204']	['V50', 'Q52', 'T48', 'G45', 'N76', 'S44', 'K46', 'I49', 'T178', 'D201', 'R206', 'G204', 'N150', 'F200', 'S47', 'K51', 'V180', 'S207', 'V202', 'V186', 'R179', 'E43', 'E208', 'G42', 'E237', 'R209', 'K271', 'R243', 'Q205']	[True, True, True, True, True, True, True, True, True, True, True, True, True, True, True, True, True, True, True, True, True, True, True, True, True, True, True, True, True]	3.6.5.-	[]	FALSE	FALSE	12	inf	['1bh2A_43', '1bh2A_200', '1bh2A_204', '1bh2A_48', '1bh2A_178']	['T48' 'D201' 'R179' 'E43' 'Q205']	[True, True, True, True, True]	1	1.852470226	Guanine nucleotide-binding protein G(i) subunit alpha-2	5	GO--C:cell body;GO--C:centrosome;GO--C:cytoplasm;GO--C:cytosol;GO--C:dendrite;GO--C:extracellular exosome;GO--C:extracellular vesicle;GO--C:heterotrimeric G-protein complex;GO--C:membrane;GO--C:membrane raft;GO--C:midbody;GO--C:neuronal dense core vesicle;GO--C:nucleoplasm;GO--C:plasma membrane;GO--C:synapse;GO--F:G protein-coupled receptor binding;GO--F:G-protein beta/gamma-subunit complex bindi…
Q0VAA5	phosphatidylinositol diacylglycerol-lyase	0.710815821	0.004522048	0.161397173	0	0	['1ptdA_T31', '1ptdA_L80', '1ptdA_D33', '1ptdA_H32', '1ptdA_D67', '1ptdA_S34', '1ptdA_L85', '1ptdA_I68', '1ptdA_I272', '1ptdA_G48', '1ptdA_H82', '1ptdA_Q273', '1ptdA_S234', '1ptdA_G70', '1ptdA_R69']	['S56', 'F130', 'D58', 'H57', 'D114', 'S56', 'L134', 'L115', 'V262', 'A108', 'H132', 'S56', 'I266', 'V117', 'R116']	[False, False, True, True, True, True, True, False, False, False, True, False, False, False, True]	4.6.1.13	[]	FALSE	FALSE	12	inf	['1ptdA_69', '1ptdA_82', '1ptdA_33', '1ptdA_274', '1ptdA_32']	['D58' 'H57' 'H132' 'R116']	[True, True, True, True]	0.8	1.854205508	PI-PLC X domain-containing protein 2	2	GO--C:nucleus;GO--F:phosphoric diester hydrolase activity;GO--P:lipid catabolic process;GO--P:signal transduction;Gene3D--Phosphatidylinositol (PI) phosphodiesterase;InterPro--PLC-like_Pdiesterase_TIM-brl;InterPro--PLCXD1/2/3;InterPro--PLipase_C_PInositol-sp_X_dom;PANTHER--PI-PLC X DOMAIN-CONTAINING PROTEIN 2;PANTHER--UNCHARACTERIZED;SMART--PLCXc;SUPFAM--PLC-like phosphodiesterases;PROSITE--PIPLC…
Q63HM9	phosphatidylinositol diacylglycerol-lyase	0.800066178	0.001331904	0.159011629	0	0	['1ptdA_T50', '1ptdA_T31', '1ptdA_S34', '1ptdA_D33', '1ptdA_Q51', '1ptdA_H32', '1ptdA_D274', '1ptdA_N253', '1ptdA_T36', '1ptdA_D67', '1ptdA_I276', '1ptdA_G48', '1ptdA_H82', '1ptdA_I272', '1ptdA_R69', '1ptdA_I68', '1ptdA_Q273', '1ptdA_Y275', '1ptdA_L85', '1ptdA_S234']	['T79', 'S36', 'S39', 'D38', 'Q80', 'H37', 'D296', 'I308', 'S41', 'D96', 'V298', 'A78', 'H114', 'T294', 'R98', 'L97', 'A295', 'F297', 'L116', 'V248']	[True, False, True, True, True, True, True, False, False, True, False, False, True, False, True, False, False, False, True, False]	4.6.1.13	[]	FALSE	FALSE	12	inf	['1ptdA_69', '1ptdA_82', '1ptdA_33', '1ptdA_274', '1ptdA_32']	['D38' 'H37' 'D296' 'H114' 'R98']	[True, True, True, True, True]	1	1.886116533	PI-PLC X domain-containing protein 3	3	GO--C:cytoplasm;GO--C:synapse;GO--F:phosphoric diester hydrolase activity;GO--P:lipid catabolic process;GO--P:signal transduction;Gene3D--Phosphatidylinositol (PI) phosphodiesterase;InterPro--PLC-like_Pdiesterase_TIM-brl;InterPro--PLCXD1/2/3;InterPro--PLipase_C_PInositol-sp_X_dom;PANTHER--PI-PLC X DOMAIN-CONTAINING PROTEIN 3;PANTHER--UNCHARACTERIZED;SMART--PLCXc;SUPFAM--PLC-like phosphodiesterase…
P50148	G-protein alpha subunit, group I (GTPase)	0.955896736	0.000135315	0.050406208	0	0	['1bh2A_Q52', '1bh2A_G203', '1bh2A_T48', '1bh2A_E43', '1bh2A_S44', '1bh2A_S206', '1bh2A_R205', '1bh2A_G42', '1bh2A_K46', '1bh2A_V201', '1bh2A_E207', '1bh2A_E236', '1bh2A_K51', '1bh2A_D200', '1bh2A_G45', '1bh2A_S47', '1bh2A_K270', '1bh2A_N76', '1bh2A_R242', '1bh2A_R208', '1bh2A_R178', '1bh2A_V179', '1bh2A_Q204', '1bh2A_V50', '1bh2A_V185', '1bh2A_N149', '1bh2A_T177', '1bh2A_S326']	['Q58', 'G208', 'T54', 'E49', 'S50', 'S211', 'R210', 'G48', 'K52', 'V206', 'E212', 'E241', 'K57', 'D205', 'G51', 'S53', 'K275', 'N82', 'R247', 'R213', 'R183', 'V184', 'Q209', 'I56', 'I190', 'S154', 'V182', 'A331']	[True, True, True, True, True, True, True, True, True, True, True, True, True, True, True, True, True, True, True, True, True, True, True, False, False, False, False, False]	3.6.5.-	[]	FALSE	FALSE	12	inf	['1bh2A_43', '1bh2A_200', '1bh2A_204', '1bh2A_48', '1bh2A_178']	['T54' 'E49' 'D205' 'R183' 'Q209']	[True, True, True, True, True]	1	1.891498527	Guanine nucleotide-binding protein G(q) subunit alpha	5	GO--C:cytoplasm;GO--C:extracellular exosome;GO--C:Golgi apparatus;GO--C:heterotrimeric G-protein complex;GO--C:lysosomal membrane;GO--C:nuclear membrane;GO--C:photoreceptor outer segment;GO--C:plasma membrane;GO--C:synapse;GO--F:G protein-coupled receptor binding;GO--F:G-protein beta/gamma-subunit complex binding;GO--F:GTP binding;GO--F:GTPase activator activity;GO--F:GTPase activity;GO--F:metal …
P29992	G-protein alpha subunit, group I (GTPase)	0.955792384	8.37E-05	0.061371904	0	0	['1bh2A_Q52', '1bh2A_E43', '1bh2A_S44', '1bh2A_G203', '1bh2A_K46', '1bh2A_T48', '1bh2A_S206', '1bh2A_R205', '1bh2A_G42', '1bh2A_K51', '1bh2A_E207', '1bh2A_G45', '1bh2A_V201', '1bh2A_E236', '1bh2A_D200', '1bh2A_R242', '1bh2A_S47', '1bh2A_K270', '1bh2A_N76', '1bh2A_R208', '1bh2A_V179', '1bh2A_R178', '1bh2A_Q204', '1bh2A_V50', '1bh2A_N149', '1bh2A_T177', '1bh2A_S326', '1bh2A_V185']	['Q58', 'E49', 'S50', 'G208', 'K52', 'T54', 'S211', 'R210', 'G48', 'K57', 'E212', 'G51', 'V206', 'E241', 'D205', 'R247', 'S53', 'K275', 'N82', 'R213', 'V184', 'R183', 'Q209', 'I56', 'S154', 'V182', 'A331', 'I190']	[True, True, True, True, True, True, True, True, True, True, True, True, True, True, True, True, True, True, True, True, True, True, True, False, False, False, False, False]	3.6.5.-	[]	FALSE	FALSE	12	inf	['1bh2A_43', '1bh2A_200', '1bh2A_204', '1bh2A_48', '1bh2A_178']	['E49' 'T54' 'D205' 'R183' 'Q209']	[True, True, True, True, True]	1	1.89191129	Guanine nucleotide-binding protein subunit alpha-11	5	GO--C:cytoplasm;GO--C:extracellular exosome;GO--C:heterotrimeric G-protein complex;GO--C:lysosomal membrane;GO--C:photoreceptor outer segment;GO--C:plasma membrane;GO--C:synapse;GO--F:G protein activity;GO--F:G protein-coupled receptor binding;GO--F:G-protein beta/gamma-subunit complex binding;GO--F:GTP binding;GO--F:GTPase activity;GO--F:metal ion binding;GO--F:phospholipase activator activity;G…
P54315	triacylglycerol lipase (pancreatic)	1	6.08E-05	0.056936418	0	0	['1hplA_N262', '1hplA_I202', '1hplA_S266', '1hplA_L175', '1hplA_L264', '1hplA_T204', '1hplA_D176', '1hplA_H151', '1hplA_A260', '1hplA_I78', '1hplA_H263', '1hplA_V121', '1hplA_P177', '1hplA_G216', '1hplA_G76', '1hplA_W252', '1hplA_D205', '1hplA_G154', '1hplA_R265', '1hplA_H156', '1hplA_L153', '1hplA_F77', '1hplA_S152', '1hplA_Y114', '1hplA_C261', '1hplA_A178', '1hplA_A157']	['N280', 'I220', 'S284', 'L193', 'L282', 'T222', 'D194', 'H170', 'A278', 'I97', 'H281', 'V140', 'P195', 'G234', 'G95', 'W270', 'D223', 'G173', 'R283', 'H175', 'L172', 'F96', 'S171', 'Y133', 'C279', 'V196', 'V176']	[True, True, True, True, True, True, True, True, True, True, True, True, True, True, True, True, True, True, True, True, True, True, True, True, True, False, False]	3.1.1.3	[]	FALSE	FALSE	12	inf	['1hplA_152', '1hplA_77', '1hplA_153', '1hplA_263', '1hplA_176']	['D194' 'H281' 'L172' 'F96' 'S171']	[True, True, True, True, True]	1	1.893289169	Inactive pancreatic lipase-related protein 1	5	GO--C:extracellular region;GO--F:calcium ion binding;GO--F:triglyceride lipase activity;GO--P:lipid catabolic process;Gene3D--alpha/beta hydrolase;Gene3D--PLAT/LH2 domain;InterPro--AB_hydrolase;InterPro--Lipase;InterPro--Lipase_LIPH;InterPro--Lipase_N;InterPro--Lipase_panc;InterPro--PLAT/LH2_dom;InterPro--PLAT/LH2_dom_sf;InterPro--TAG_lipase;PANTHER--INACTIVE PANCREATIC LIPASE-RELATED PROTEIN 1;P…
Q9UPR0	phosphoinositide phospholipase C	0.930328702	0.000248972	0.06334092	0	0	['1djxA_N578', '1djxA_I354', '1djxA_L315', '1djxA_L340', '1djxA_Y329', '1djxA_L389', '1djxA_E341', '1djxA_Y314', '1djxA_T361', '1djxA_L342', '1djxA_P552', '1djxA_R549', '1djxA_G357', '1djxA_Y355', '1djxA_W345', '1djxA_T313', '1djxA_L577', '1djxA_C344', '1djxA_N312', '1djxA_E390', '1djxA_S388', '1djxA_S310', '1djxA_D343', '1djxA_N391', '1djxA_H311']	['N703', 'I484', 'L445', 'V470', 'Y459', 'L519', 'E471', 'Y444', 'T491', 'L472', 'P677', 'R674', 'G487', 'Y485', 'W475', 'T443', 'M702', 'V474', 'N442', 'E520', 'C518', 'S440', 'D473', 'N521', 'H441']	[True, True, True, False, True, True, True, True, True, True, True, True, True, True, True, True, False, False, True, True, False, True, True, True, True]	3.1.4.11	[]	FALSE	FALSE	12	inf	['1djxA_356', '1djxA_390', '1djxA_343', '1djxA_311', '1djxA_312', '1djxA_341']	['E471' 'N442' 'E520' 'D473' 'H441']	[True, True, True, True, True]	0.833333333	1.896772315	Inactive phospholipase C-like protein 2	5	GO--C:cytoplasm;GO--F:GABA receptor binding;GO--F:inositol 1,4,5 trisphosphate binding;GO--F:phosphatidylinositol phospholipase C activity;GO--P:B cell proliferation involved in immune response;GO--P:B-1a B cell differentiation;GO--P:gamma-aminobutyric acid signaling pathway;GO--P:intracellular signal transduction;GO--P:lipid metabolic process;GO--P:negative regulation of B cell receptor signalin…
O00160	myosin ATPase	0.91136653	6.08E-05	0.049660612	0	0	['1vomA_A228', '1vomA_F239', '1vomA_N227', '1vomA_E223', '1vomA_N235', '1vomA_A183', '1vomA_N472', '1vomA_N475', '1vomA_T186', '1vomA_N233', '1vomA_G184', '1vomA_Q468', '1vomA_N127', '1vomA_S236', '1vomA_S237', '1vomA_G182', '1vomA_F458', '1vomA_T230', '1vomA_D454', '1vomA_K185', '1vomA_N234', '1vomA_R238', '1vomA_G179', '1vomA_G457', '1vomA_I460', '1vomA_Q662', '1vomA_N188', '1vomA_I455', '1vomA…	['A157', 'F168', 'N156', 'E152', 'N164', 'A114', 'N404', 'N407', 'T117', 'N162', 'G115', 'Q400', 'N58', 'S165', 'S166', 'G113', 'F390', 'T159', 'D386', 'K116', 'N163', 'R167', 'G110', 'G389', 'I392', 'K591', 'A119', 'I387', 'A120', 'E111', 'K121', 'I403', 'F393', 'E391', 'R161', 'S112']	[True, True, True, True, True, True, True, True, True, True, True, True, True, True, True, True, True, True, True, True, True, True, True, True, True, False, False, True, False, True, True, True, True, True, True, True]	5.6.1.8	[]	FALSE	FALSE	12	inf	['1vomA_233', '1vomA_236', '1vomA_459', '1vomA_186', '1vomA_182', '1vomA_181', '1vomA_457', '1vomA_237']	['T117' 'N162' 'S165' 'S166' 'G113' 'G389' 'E391' 'S112']	[True, True, True, True, True, True, True, True]	1	1.902919918	Unconventional myosin-If	5	GO--C:actin cytoskeleton;GO--C:cytoplasm;GO--C:cytosol;GO--C:unconventional myosin complex;GO--C:vesicle;GO--F:actin binding;GO--F:actin filament binding;GO--F:ATP binding;GO--F:calmodulin binding;GO--F:cytoskeletal motor activity;GO--P:actin filament organization;GO--P:vesicle transport along actin filament;Gene3D---;Gene3D---;Gene3D---;Gene3D--Kinesin motor domain;Gene3D--Myosin VI head, motor …
Q03113	G-protein alpha subunit, group I (GTPase)	0.920324281	0.000121907	0.060674677	0	0	['1bh2A_G203', '1bh2A_V201', '1bh2A_E207', '1bh2A_S44', '1bh2A_G42', '1bh2A_D200', '1bh2A_F199', '1bh2A_R242', '1bh2A_R205', '1bh2A_E43', '1bh2A_S206', '1bh2A_Q52', '1bh2A_E236', '1bh2A_T48', '1bh2A_S47', '1bh2A_K46', '1bh2A_R208', '1bh2A_R178', '1bh2A_K270', '1bh2A_N76', '1bh2A_K51', '1bh2A_V185', '1bh2A_Q204', '1bh2A_G45', '1bh2A_V50', '1bh2A_S326', '1bh2A_T177']	['G230', 'V228', 'Q234', 'S68', 'G66', 'D227', 'V226', 'R269', 'R232', 'E67', 'S233', 'Q76', 'E263', 'T72', 'S71', 'K70', 'R235', 'R205', 'K297', 'N100', 'K75', 'V212', 'Q231', 'G69', 'L74', 'A353', 'A204']	[True, True, False, True, True, True, False, True, True, True, True, True, True, True, True, True, True, True, True, True, True, True, True, True, False, False, False]	3.6.5.-	[]	FALSE	FALSE	12	inf	['1bh2A_43', '1bh2A_200', '1bh2A_204', '1bh2A_48', '1bh2A_178']	['D227' 'E67' 'T72' 'R205' 'Q231']	[True, True, True, True, True]	1	1.903951876	Guanine nucleotide-binding protein subunit alpha-12	5	GO--C:brush border membrane;GO--C:cytoplasm;GO--C:focal adhesion;GO--C:heterotrimeric G-protein complex;GO--C:lateral plasma membrane;GO--C:neuron projection;GO--C:neuronal cell body;GO--C:plasma membrane;GO--F:D5 dopamine receptor binding;GO--F:G-protein beta/gamma-subunit complex binding;GO--F:GTP binding;GO--F:GTPase activity;GO--F:metal ion binding;GO--F:protein phosphatase 2A binding;GO--F:p…
O95837	G-protein alpha subunit, group I (GTPase)	0.945472062	0.00014469	0.054245212	0	0	['1bh2A_Q52', '1bh2A_S44', '1bh2A_E43', '1bh2A_K46', '1bh2A_T48', '1bh2A_V201', '1bh2A_S206', '1bh2A_G203', '1bh2A_E207', '1bh2A_D200', '1bh2A_R205', '1bh2A_K51', '1bh2A_G45', '1bh2A_E236', '1bh2A_R242', '1bh2A_G42', '1bh2A_S47', '1bh2A_K270', '1bh2A_N76', '1bh2A_V185', '1bh2A_V179', '1bh2A_R208', '1bh2A_Q204', '1bh2A_R178', '1bh2A_N149', '1bh2A_V50', '1bh2A_T177', '1bh2A_S326', '1bh2A_I49']	['Q54', 'S46', 'E45', 'K48', 'T50', 'V202', 'S207', 'G204', 'E208', 'D201', 'R206', 'K53', 'G47', 'E237', 'R243', 'G44', 'S49', 'K271', 'N78', 'I186', 'V180', 'R209', 'Q205', 'R179', 'S150', 'I52', 'V178', 'A327', 'F51']	[True, True, True, True, True, True, True, True, True, True, True, True, True, True, True, True, True, True, True, False, True, True, True, True, False, False, False, False, False]	3.6.5.-	[]	FALSE	FALSE	12	inf	['1bh2A_43', '1bh2A_200', '1bh2A_204', '1bh2A_48', '1bh2A_178']	['E45' 'T50' 'D201' 'Q205' 'R179']	[True, True, True, True, True]	1	1.905377352	Guanine nucleotide-binding protein subunit alpha-14	5	GO--C:extracellular exosome;GO--C:heterotrimeric G-protein complex;GO--C:plasma membrane;GO--F:G protein-coupled receptor binding;GO--F:G-protein beta/gamma-subunit complex binding;GO--F:GTP binding;GO--F:GTPase activity;GO--F:metal ion binding;GO--P:action potential;GO--P:adenylate cyclase-modulating G protein-coupled receptor signaling pathway;GO--P:phospholipase C-activating dopamine receptor …
P30679	G-protein alpha subunit, group I (GTPase)	0.93943663	0.000128248	0.045231153	0	0	['1bh2A_T48', '1bh2A_S206', '1bh2A_Q52', '1bh2A_G203', '1bh2A_V201', '1bh2A_K46', '1bh2A_E207', '1bh2A_K51', '1bh2A_K270', '1bh2A_S44', '1bh2A_E43', '1bh2A_D200', '1bh2A_G45', '1bh2A_G42', '1bh2A_E236', '1bh2A_N76', '1bh2A_R242', '1bh2A_R208', '1bh2A_R205', '1bh2A_T177', '1bh2A_S47', '1bh2A_N149', '1bh2A_Q204', '1bh2A_V50', '1bh2A_R178', '1bh2A_I49', '1bh2A_V179', '1bh2A_S326']	['T57', 'S214', 'Q61', 'G211', 'V209', 'K55', 'E215', 'K60', 'K278', 'S53', 'E52', 'D208', 'G54', 'G51', 'E244', 'N85', 'R250', 'R216', 'K213', 'S185', 'S56', 'L157', 'Q212', 'I59', 'R186', 'F58', 'M187', 'A346']	[True, True, True, True, True, True, True, True, True, True, True, True, True, True, True, True, True, True, False, False, True, False, True, False, True, False, False, False]	3.6.5.-	[]	FALSE	FALSE	12	inf	['1bh2A_43', '1bh2A_200', '1bh2A_204', '1bh2A_48', '1bh2A_178']	['T57' 'E52' 'D208' 'Q212' 'R186']	[True, True, True, True, True]	1	1.907770173	Guanine nucleotide-binding protein subunit alpha-15	5	GO--C:heterotrimeric G-protein complex;GO--C:plasma membrane;GO--C:synapse;GO--F:G protein-coupled receptor binding;GO--F:G-protein beta/gamma-subunit complex binding;GO--F:GTP binding;GO--F:GTPase activity;GO--F:metal ion binding;GO--P:action potential;GO--P:activation of phospholipase C activity;GO--P:adenylate cyclase-modulating G protein-coupled receptor signaling pathway;GO--P:phospholipase …
Q14344	G-protein alpha subunit, group I (GTPase)	0.932361046	7.12E-05	0.050820955	0	0	['1bh2A_G203', '1bh2A_K46', '1bh2A_V201', '1bh2A_S44', '1bh2A_S206', '1bh2A_G42', '1bh2A_D200', '1bh2A_Q52', '1bh2A_G45', '1bh2A_R205', '1bh2A_E43', '1bh2A_R242', '1bh2A_E236', '1bh2A_T48', '1bh2A_R208', '1bh2A_E207', '1bh2A_S47', '1bh2A_R178', '1bh2A_N76', '1bh2A_K51', '1bh2A_K270', '1bh2A_Q204', '1bh2A_I49', '1bh2A_V50', '1bh2A_F199', '1bh2A_S326', '1bh2A_T177']	['G225', 'K61', 'V223', 'S59', 'S228', 'G57', 'D222', 'Q67', 'G60', 'R227', 'E58', 'R264', 'E258', 'T63', 'R230', 'E229', 'S62', 'R200', 'N91', 'K66', 'K292', 'Q226', 'F64', 'L65', 'V221', 'A349', 'A199']	[True, True, True, True, True, True, True, True, True, True, True, True, True, True, True, True, True, True, True, True, True, True, False, False, False, False, False]	3.6.5.-	[]	FALSE	FALSE	12	inf	['1bh2A_43', '1bh2A_200', '1bh2A_204', '1bh2A_48', '1bh2A_178']	['D222' 'E58' 'T63' 'R200' 'Q226']	[True, True, True, True, True]	1	1.911074728	Guanine nucleotide-binding protein subunit alpha-13	5	GO--C:brush border membrane;GO--C:cytoplasm;GO--C:cytosol;GO--C:extracellular exosome;GO--C:focal adhesion;GO--C:heterotrimeric G-protein complex;GO--C:melanosome;GO--C:membrane;GO--C:nucleus;GO--C:plasma membrane;GO--F:D5 dopamine receptor binding;GO--F:G-protein beta/gamma-subunit complex binding;GO--F:GTP binding;GO--F:GTPase activity;GO--F:guanyl-nucleotide exchange factor activity;GO--F:meta…
Q15124	phosphoglucomutase	0.954423699	0.000297044	0.128012916	0	0	['3pmgB_P96', '3pmgB_D389', '3pmgB_T95', '3pmgB_F286', '3pmgB_S377', '3pmgB_D262', '3pmgB_P261', '3pmgB_V227', '3pmgB_F378', '3pmgB_G290', '3pmgB_D291', '3pmgB_D287', '3pmgB_T114', '3pmgB_E387', '3pmgB_D289', '3pmgB_K388', '3pmgB_A115', '3pmgB_R292', '3pmgB_G288', '3pmgB_H117']	['P102', 'D395', 'T101', 'F292', 'S383', 'D268', 'P267', 'V233', 'F384', 'G296', 'D297', 'D293', 'T120', 'E393', 'D295', 'K394', 'A121', 'R298', 'A294', 'H123']	[True, True, True, True, True, True, True, True, True, True, True, True, True, True, True, True, True, True, False, True]	5.4.2.2	[]	FALSE	FALSE	12	inf	['3pmgB_287', '3pmgB_388', '3pmgB_291', '3pmgB_292', '3pmgB_116', '3pmgB_289', '3pmgB_117']	['D297' 'D293' 'D295' 'K394' 'R298' 'H123']	[True, True, True, True, True, True]	0.857142857	1.911259145	Phosphoglucomutase-like protein 5	5	GO--C:adherens junction;GO--C:cell-substrate junction;GO--C:costamere;GO--C:cytoplasmic side of plasma membrane;GO--C:cytosol;GO--C:dystrophin-associated glycoprotein complex;GO--C:focal adhesion;GO--C:intercalated disc;GO--C:sarcolemma;GO--C:spot adherens junction;GO--C:stress fiber;GO--C:Z disc;GO--F:intramolecular transferase activity, phosphotransferases;GO--F:magnesium ion binding;GO--F:stru…
B2RTY4	myosin ATPase	0.908107195	3.80E-07	0.000177833	0	0	['1vomA_A228', '1vomA_N227', '1vomA_G184', '1vomA_T186', '1vomA_F239', '1vomA_N475', '1vomA_S236', '1vomA_T189', '1vomA_T230', '1vomA_R238', '1vomA_N233', '1vomA_G182', '1vomA_Q468', '1vomA_E223', '1vomA_S456', '1vomA_N472', '1vomA_N235', '1vomA_N127', '1vomA_I471', '1vomA_N234', '1vomA_F458', '1vomA_K185', '1vomA_N188', '1vomA_S181', '1vomA_E187', '1vomA_A183', '1vomA_E459', '1vomA_E180', '1vomA…	['A285', 'N284', 'G244', 'T246', 'F296', 'N558', 'S293', 'T249', 'T287', 'R295', 'N290', 'G242', 'Q551', 'E280', 'S294', 'N555', 'N292', 'N187', 'I554', 'N291', 'F541', 'K245', 'S248', 'S241', 'Q247', 'S243', 'E542', 'E240', 'D537', 'G239', 'Y544', 'I538', 'S294', 'K500', 'N291']	[True, True, True, True, True, True, True, True, True, True, True, True, True, True, True, True, True, True, True, True, True, True, False, True, False, False, True, True, True, True, False, True, True, True, False]	5.6.1.8	[]	FALSE	FALSE	12	inf	['1vomA_233', '1vomA_236', '1vomA_459', '1vomA_186', '1vomA_182', '1vomA_181', '1vomA_457', '1vomA_237']	['T246' 'S293' 'N290' 'G242' 'S241' 'E542' 'S294']	[True, True, True, True, True, True, True]	0.875	1.920762162	Unconventional myosin-IXa	5	GO--C:axonal growth cone;GO--C:cytosol;GO--C:membrane;GO--C:synapse;GO--C:unconventional myosin complex;GO--F:actin filament binding;GO--F:ATP binding;GO--F:GTPase activator activity;GO--F:metal ion binding;GO--F:microfilament motor activity;GO--P:cell junction assembly;GO--P:establishment of epithelial cell apical/basal polarity;GO--P:intracellular signal transduction;GO--P:positive regulation o…
P31930	mitochondrial processing peptidase	0.946753858	0.000334824	0.104465036	0	0	['1hr6B_L75', '1hr6B_F71', '1hr6B_V146', '1hr6B_A76', '1hr6B_E143', '1hr6B_R149', '1hr6B_E141', '1hr6B_T68', '1hr6B_I148', '1hr6B_I147', '1hr6B_Y110', '1hr6B_L72', '1hr6B_R144', '1hr6B_E73', '1hr6B_E152', '1hr6B_H74', '1hr6B_S151', '1hr6B_T103', '1hr6B_D145', '1hr6B_Y102', '1hr6B_A139', '1hr6B_E153', '1hr6B_E150', '1hr6B_K78', '1hr6B_R142', '1hr6B_A69']	['L96', 'F92', 'V167', 'A97', 'E164', 'R170', 'E162', 'A89', 'L169', 'I168', 'Y131', 'L93', 'R165', 'E94', 'E174', 'H95', 'M172', 'S124', 'D166', 'Y123', 'Q160', 'E174', 'E171', 'K99', 'K163', 'G90']	[True, True, True, True, True, True, True, False, False, True, True, True, True, True, True, True, False, False, True, True, False, True, True, True, False, False]	3.4.24.64	[]	FALSE	FALSE	12	inf	['1hr6B_74', '1hr6B_70', '1hr6B_73', '1hr6B_143', '1hr6B_150']	['E164' 'E94' 'H95' 'E171']	[True, True, True, True]	0.8	1.932449421	Cytochrome b-c1 complex subunit 1, mitochondrial	5	GO--C:mitochondrial inner membrane;GO--C:mitochondrial respirasome;GO--C:mitochondrial respiratory chain complex III;GO--C:mitochondrion;GO--F:metal ion binding;GO--F:protein-containing complex binding;GO--F:ubiquinol-cytochrome-c reductase activity;GO--F:ubiquitin protein ligase binding;GO--P:aerobic respiration;GO--P:cellular respiration;GO--P:mitochondrial electron transport, ubiquinol to cyto…
O75344	prolyl cis-trans isomerase (FKBP-type)	0.832182026	0.001601763	0.164915004	0	0	['1d6oA_G83', '1d6oA_P78', '1d6oA_G86', '1d6oA_I56', '1d6oA_I91', '1d6oA_A81', '1d6oA_G28', '1d6oA_D37', '1d6oA_F99', '1d6oA_A72', '1d6oA_T27', '1d6oA_Y82', '1d6oA_F36', '1d6oA_Y26', '1d6oA_D100', '1d6oA_G58', '1d6oA_E60', '1d6oA_S38', '1d6oA_L74']	['G119', 'P114', 'G122', 'L92', 'I127', 'A117', 'G63', 'D73', 'F135', 'A108', 'S62', 'Y118', 'F72', 'Y61', 'E136', 'G94', 'E96', 'S74', 'I137']	[True, True, True, False, True, True, True, True, True, True, False, True, True, True, False, True, True, True, False]	5.2.1.8	[]	FALSE	FALSE	12	inf	['1d6oA_26', '1d6oA_37', '1d6oA_99', '1d6oA_56', '1d6oA_36', '1d6oA_82']	['L92' 'D73' 'F135' 'Y118' 'F72' 'Y61']	[False, True, True, True, True, True]	0.833333333	1.940293171	Inactive peptidyl-prolyl cis-trans isomerase FKBP6	5	GO--C:cytoplasm;GO--C:cytosol;GO--C:synaptonemal complex;GO--F:FK506 binding;GO--F:Hsp90 protein binding;GO--F:identical protein binding;GO--P:cell differentiation;GO--P:DNA methylation involved in gamete generation;GO--P:meiotic cell cycle;GO--P:piRNA processing;GO--P:positive regulation of viral genome replication;GO--P:protein folding;GO--P:RNA-mediated gene silencing;GO--P:spermatogenesis;Gen…
P48643	chaperonin ATPase	0.948867139	0.000138204	0.058862337	0	0	['1q3sA_N63', '1q3sA_V101', '1q3sA_D393', '1q3sA_G96', '1q3sA_A394', '1q3sA_T97', '1q3sA_A86', '1q3sA_T62', '1q3sA_V102', '1q3sA_L391', '1q3sA_D95', '1q3sA_T98', '1q3sA_A66', '1q3sA_T67', '1q3sA_V397', '1q3sA_R389', '1q3sA_I68', '1q3sA_D64', '1q3sA_V395', '1q3sA_V39', '1q3sA_K165', '1q3sA_A390', '1q3sA_G94', '1q3sA_E392', '1q3sA_A100', '1q3sA_T99', '1q3sA_C65']	['N72', 'V110', 'D404', 'G105', 'A405', 'T106', 'S95', 'T71', 'V111', 'L402', 'D104', 'T107', 'A75', 'T76', 'V408', 'R400', 'I77', 'D73', 'L406', 'M48', 'K176', 'S401', 'G103', 'E396', 'V109', 'G108', 'G74']	[True, True, True, True, True, True, False, True, True, True, True, True, True, True, True, True, True, True, False, False, True, False, True, True, False, False, False]	5.6.1.7	[]	FALSE	FALSE	12	inf	['1q3sA_393', '1q3sA_64', '1q3sA_97', '1q3sA_98']	['D404' 'T106' 'T107' 'D73']	[True, True, True, True]	1	1.95881147	T-complex protein 1 subunit epsilon	5	GO--C:cell body;GO--C:centrosome;GO--C:chaperonin-containing T-complex;GO--C:cytosol;GO--C:extracellular exosome;GO--C:microtubule;GO--F:ATP binding;GO--F:ATP hydrolysis activity;GO--F:ATP-dependent protein folding chaperone;GO--F:beta-tubulin binding;GO--F:G-protein beta-subunit binding;GO--F:mRNA 3'-UTR binding;GO--F:mRNA 5'-UTR binding;GO--F:protein folding chaperone;GO--F:unfolded protein bin…
P17987	chaperonin ATPase	0.943241369	3.43E-05	0.032069729	0	0	['1q3sA_N63', '1q3sA_T97', '1q3sA_V101', '1q3sA_D393', '1q3sA_V397', '1q3sA_D95', '1q3sA_V39', '1q3sA_T98', '1q3sA_A66', '1q3sA_A86', '1q3sA_G96', '1q3sA_T62', '1q3sA_V102', '1q3sA_T99', '1q3sA_T67', '1q3sA_R389', '1q3sA_A394', '1q3sA_C65', '1q3sA_G94', '1q3sA_D64', '1q3sA_I68', '1q3sA_K165', '1q3sA_L391', '1q3sA_V395', '1q3sA_A100', '1q3sA_E392', '1q3sA_A390']	['N56', 'T90', 'V94', 'D394', 'V398', 'D88', 'V32', 'T91', 'A59', 'A79', 'G89', 'T55', 'I95', 'S92', 'T60', 'R390', 'A395', 'G58', 'G87', 'D57', 'I61', 'K159', 'L392', 'L396', 'V93', 'E106', 'S391']	[True, True, True, True, True, True, True, True, True, True, True, True, False, False, True, True, True, False, True, True, True, True, True, False, False, True, False]	5.6.1.7	[]	FALSE	FALSE	12	inf	['1q3sA_393', '1q3sA_64', '1q3sA_97', '1q3sA_98']	['T90' 'D394' 'T91' 'D57']	[True, True, True, True]	1	1.961117767	T-complex protein 1 subunit alpha	5	GO--C:acrosomal vesicle;GO--C:cell body;GO--C:centrosome;GO--C:chaperonin-containing T-complex;GO--C:cytosol;GO--C:extracellular exosome;GO--C:Golgi apparatus;GO--C:heterochromatin;GO--C:microtubule;GO--C:pericentriolar material;GO--C:zona pellucida receptor complex;GO--F:ATP binding;GO--F:ATP hydrolysis activity;GO--F:ATP-dependent protein folding chaperone;GO--F:protein folding chaperone;GO--F:…
P49368	chaperonin ATPase	0.945982085	0.000147439	0.038154948	0	0	['1q3sA_V102', '1q3sA_V101', '1q3sA_T98', '1q3sA_V39', '1q3sA_L391', '1q3sA_T97', '1q3sA_T99', '1q3sA_I68', '1q3sA_A86', '1q3sA_G94', '1q3sA_V397', '1q3sA_G96', '1q3sA_A394', '1q3sA_D393', '1q3sA_E392', '1q3sA_D95', '1q3sA_T62', '1q3sA_D64', '1q3sA_T67', '1q3sA_A390', '1q3sA_N63', '1q3sA_A100', '1q3sA_K165', '1q3sA_A66', '1q3sA_V395', '1q3sA_R389']	['I100', 'I99', 'T96', 'I37', 'L391', 'T95', 'S97', 'I66', 'S84', 'G92', 'V397', 'G94', 'A394', 'D393', 'Q392', 'D93', 'T60', 'D62', 'A65', 'N390', 'N61', 'V98', 'K163', 'N64', 'V180', 'R389']	[False, False, True, False, True, True, False, True, False, True, True, True, True, True, False, True, True, True, False, False, True, False, True, False, True, True]	5.6.1.7	[]	FALSE	FALSE	12	inf	['1q3sA_393', '1q3sA_64', '1q3sA_97', '1q3sA_98']	['T96' 'T95' 'D393' 'D62']	[True, True, True, True]	1	1.961924019	T-complex protein 1 subunit gamma	5	GO--C:cell body;GO--C:chaperonin-containing T-complex;GO--C:cytoskeleton;GO--C:cytosol;GO--C:extracellular exosome;GO--C:microtubule;GO--C:zona pellucida receptor complex;GO--F:ATP binding;GO--F:ATP hydrolysis activity;GO--F:ATP-dependent protein folding chaperone;GO--F:protein folding chaperone;GO--F:RNA binding;GO--F:unfolded protein binding;GO--P:binding of sperm to zona pellucida;GO--P:chaper…
P78371	chaperonin ATPase	0.957421393	0.000103936	0.049858782	0	0	['1q3sA_N63', '1q3sA_T97', '1q3sA_V102', '1q3sA_I68', '1q3sA_T98', '1q3sA_L391', '1q3sA_A86', '1q3sA_D393', '1q3sA_A66', '1q3sA_G96', '1q3sA_D64', '1q3sA_T62', '1q3sA_D95', '1q3sA_E392', '1q3sA_R389', '1q3sA_T99', '1q3sA_V101', '1q3sA_T67', '1q3sA_A394', '1q3sA_V39', '1q3sA_V397', '1q3sA_K165', '1q3sA_G94', '1q3sA_A100', '1q3sA_V395', '1q3sA_A390', '1q3sA_C65']	['N65', 'T99', 'V104', 'I70', 'T100', 'L390', 'S88', 'D392', 'A68', 'G98', 'D66', 'T64', 'D97', 'E185', 'R388', 'S101', 'T103', 'T69', 'A106', 'V39', 'V396', 'K170', 'G96', 'V102', 'L394', 'S389', 'G67']	[True, True, True, True, True, True, False, True, True, True, True, True, True, True, True, False, False, True, True, True, True, True, True, False, False, False, False]	5.6.1.7	[]	FALSE	FALSE	12	inf	['1q3sA_393', '1q3sA_64', '1q3sA_97', '1q3sA_98']	['T99' 'T100' 'D392' 'D66']	[True, True, True, True]	1	1.966959428	T-complex protein 1 subunit beta	5	GO--C:azurophil granule lumen;GO--C:cell body;GO--C:chaperonin-containing T-complex;GO--C:cytosol;GO--C:extracellular exosome;GO--C:extracellular region;GO--C:microtubule;GO--C:zona pellucida receptor complex;GO--F:ATP binding;GO--F:ATP hydrolysis activity;GO--F:ATP-dependent protein folding chaperone;GO--F:protein folding chaperone;GO--F:ubiquitin protein ligase binding;GO--F:unfolded protein bi…
P19086	G-protein alpha subunit, group I (GTPase)	0.944007707	3.18E-05	0.029781621	0	0	['1bh2A_I49', '1bh2A_T48', '1bh2A_V50', '1bh2A_G45', '1bh2A_K46', '1bh2A_S47', '1bh2A_D200', '1bh2A_S44', '1bh2A_G203', '1bh2A_Q52', '1bh2A_V201', '1bh2A_E207', '1bh2A_S206', '1bh2A_K51', '1bh2A_N76', '1bh2A_R205', '1bh2A_R208', '1bh2A_V185', '1bh2A_N149', '1bh2A_T177', '1bh2A_E43', '1bh2A_E236', '1bh2A_R178', '1bh2A_K270', '1bh2A_R242', '1bh2A_Q204', '1bh2A_G42', '1bh2A_F199', '1bh2A_S326']	['I49', 'T48', 'V50', 'G45', 'K46', 'S47', 'D201', 'S44', 'G204', 'Q52', 'V202', 'E208', 'S207', 'K51', 'N76', 'R206', 'R209', 'V186', 'N152', 'S178', 'N43', 'E237', 'R179', 'K271', 'R243', 'Q205', 'S42', 'V200', 'A327']	[True, True, True, True, True, True, True, True, True, True, True, True, True, True, True, True, True, True, True, False, False, True, True, True, True, True, False, False, False]	3.6.5.-	[]	FALSE	FALSE	12	inf	['1bh2A_43', '1bh2A_200', '1bh2A_204', '1bh2A_48', '1bh2A_178']	['T48' 'D201' 'N43' 'R179' 'Q205']	[True, True, False, True, True]	0.8	1.972358283	Guanine nucleotide-binding protein G(z) subunit alpha	5	GO--C:cell body;GO--C:cytosol;GO--C:dendrite;GO--C:endoplasmic reticulum;GO--C:heterotrimeric G-protein complex;GO--C:nuclear envelope;GO--C:plasma membrane;GO--F:adenylate cyclase inhibitor activity;GO--F:G protein-coupled receptor binding;GO--F:G protein-coupled serotonin receptor binding;GO--F:G-protein beta/gamma-subunit complex binding;GO--F:GTP binding;GO--F:GTPase activity;GO--F:metal ion …
Q96H55	myosin ATPase	0.907031415	0.00013231	0.064090652	0	0	['1vomA_N227', '1vomA_F239', '1vomA_A228', '1vomA_S236', '1vomA_N472', '1vomA_G182', '1vomA_A183', '1vomA_G457', '1vomA_S237', '1vomA_E223', '1vomA_N188', '1vomA_N475', '1vomA_N235', '1vomA_R238', '1vomA_Q468', '1vomA_T230', '1vomA_N234', '1vomA_G184', '1vomA_N233', '1vomA_N127', '1vomA_I471', '1vomA_F458', '1vomA_T186', '1vomA_K185', '1vomA_T189', '1vomA_F461', '1vomA_R232', '1vomA_G179', '1vomA…	['N184', 'F196', 'A185', 'S193', 'N432', 'G135', 'A136', 'G417', 'S194', 'E180', 'T141', 'N435', 'N192', 'R195', 'Q428', 'T187', 'N191', 'G137', 'N190', 'N76', 'I431', 'F418', 'T139', 'K138', 'S142', 'F421', 'R189', 'G132', 'S134', 'D414', 'E419', 'V415', 'E133']	[True, True, True, True, True, True, True, True, True, True, False, True, True, True, True, True, True, True, True, True, True, True, True, True, False, True, True, True, True, True, True, False, True]	5.6.1.8	[]	FALSE	FALSE	12	inf	['1vomA_233', '1vomA_236', '1vomA_459', '1vomA_186', '1vomA_182', '1vomA_181', '1vomA_457', '1vomA_237']	['S193' 'G135' 'G417' 'S194' 'N190' 'T139' 'S134' 'E419']	[True, True, True, True, True, True, True, True]	1	1.975907273	Unconventional myosin-XIX	5	GO--C:actin cytoskeleton;GO--C:cytoplasm;GO--C:cytosol;GO--C:mitochondrial outer membrane;GO--C:mitochondrion;GO--C:myosin complex;GO--C:vesicle;GO--F:actin binding;GO--F:actin filament binding;GO--F:ATP binding;GO--F:ATP hydrolysis activity;GO--F:myosin light chain binding;GO--F:plus-end directed microfilament motor activity;GO--P:actin filament organization;GO--P:mitochondrion migration along a…
P50991	chaperonin ATPase	0.957947136	0.000160939	0.044291556	0	0	['1q3sA_V102', '1q3sA_V39', '1q3sA_G96', '1q3sA_V101', '1q3sA_N63', '1q3sA_T98', '1q3sA_T62', '1q3sA_A86', '1q3sA_D95', '1q3sA_T97', '1q3sA_A66', '1q3sA_T67', '1q3sA_D393', '1q3sA_T99', '1q3sA_R389', '1q3sA_I68', '1q3sA_D64', '1q3sA_A394', '1q3sA_V397', '1q3sA_L391', '1q3sA_K165', '1q3sA_A390', '1q3sA_V395', '1q3sA_A100', '1q3sA_G94', '1q3sA_E392']	['I111', 'I48', 'G105', 'V110', 'N72', 'T107', 'T71', 'S95', 'D104', 'T106', 'A75', 'T76', 'D407', 'S108', 'R403', 'I77', 'D73', 'A408', 'V411', 'I405', 'K174', 'S404', 'L409', 'V109', 'G103', 'E399']	[False, False, True, True, True, True, True, False, True, True, True, True, True, False, True, True, True, True, True, False, True, False, False, False, True, True]	5.6.1.7	[]	FALSE	FALSE	12	inf	['1q3sA_393', '1q3sA_64', '1q3sA_97', '1q3sA_98']	['T107' 'T106' 'D407' 'D73']	[True, True, True, True]	1	1.978699566	T-complex protein 1 subunit delta	5	GO--C:cell body;GO--C:cell projection;GO--C:centrosome;GO--C:chaperonin-containing T-complex;GO--C:cytosol;GO--C:extracellular exosome;GO--C:melanosome;GO--C:microtubule;GO--C:nucleoplasm;GO--C:zona pellucida receptor complex;GO--F:ATP binding;GO--F:ATP hydrolysis activity;GO--F:ATP-dependent protein folding chaperone;GO--F:protein folding chaperone;GO--F:RNA binding;GO--F:unfolded protein bindin…
Q99832	chaperonin ATPase	0.946169852	8.64E-05	0.038297492	0	0	['1q3sA_A86', '1q3sA_N63', '1q3sA_V39', '1q3sA_T97', '1q3sA_T98', '1q3sA_D393', '1q3sA_I68', '1q3sA_V102', '1q3sA_G96', '1q3sA_T99', '1q3sA_V397', '1q3sA_A394', '1q3sA_D95', '1q3sA_C65', '1q3sA_T62', '1q3sA_V101', '1q3sA_V395', '1q3sA_G94', '1q3sA_A66', '1q3sA_R389', '1q3sA_L391', '1q3sA_D64', '1q3sA_T67', '1q3sA_A100', '1q3sA_A390', '1q3sA_E392', '1q3sA_K165']	['A83', 'N60', 'V36', 'T94', 'T95', 'D391', 'I65', 'L99', 'G93', 'S96', 'I395', 'A392', 'D92', 'G62', 'S59', 'T98', 'I393', 'G91', 'A63', 'R387', 'L389', 'D61', 'T64', 'V97', 'S388', 'E34', 'K166']	[True, True, True, True, True, True, True, False, True, False, False, True, True, False, False, False, False, True, True, True, True, True, True, False, False, True, True]	5.6.1.7	[]	FALSE	FALSE	12	inf	['1q3sA_393', '1q3sA_64', '1q3sA_97', '1q3sA_98']	['T94' 'T95' 'D391' 'D61']	[True, True, True, True]	1	1.984249757	T-complex protein 1 subunit eta	5	GO--C:cell body;GO--C:chaperonin-containing T-complex;GO--C:cytoplasm;GO--C:cytosol;GO--C:extracellular exosome;GO--C:microtubule;GO--F:ATP binding;GO--F:ATP hydrolysis activity;GO--F:ATP-dependent protein folding chaperone;GO--F:protein folding chaperone;GO--F:unfolded protein binding;GO--P:binding of sperm to zona pellucida;GO--P:chaperone-mediated protein folding;GO--P:positive regulation of e…
P40227	chaperonin ATPase	0.939615016	9.93E-05	0.040739697	0	0	['1q3sA_D393', '1q3sA_T97', '1q3sA_G94', '1q3sA_D95', '1q3sA_G96', '1q3sA_A390', '1q3sA_T99', '1q3sA_A86', '1q3sA_D64', '1q3sA_T98', '1q3sA_I68', '1q3sA_T62', '1q3sA_V397', '1q3sA_V102', '1q3sA_L391', '1q3sA_C65', '1q3sA_A394', '1q3sA_V101', '1q3sA_V395', '1q3sA_K396', '1q3sA_T67', '1q3sA_A66', '1q3sA_K165', '1q3sA_V39', '1q3sA_E392', '1q3sA_A100']	['D393', 'T92', 'G89', 'D90', 'G91', 'A390', 'S94', 'A81', 'D59', 'T93', 'L63', 'T57', 'A397', 'L97', 'V391', 'G60', 'G394', 'V96', 'L395', 'R396', 'V62', 'N61', 'K159', 'L34', 'D389', 'V437']	[True, True, True, True, True, True, False, True, True, True, False, True, False, False, False, False, False, True, False, False, False, False, True, False, False, False]	5.6.1.7	[]	FALSE	FALSE	12	inf	['1q3sA_393', '1q3sA_64', '1q3sA_97', '1q3sA_98']	['D393' 'T92' 'D59' 'T93']	[True, True, True, True]	1	1.997430527	T-complex protein 1 subunit zeta	5	GO--C:chaperonin-containing T-complex;GO--C:cytoplasm;GO--C:cytosol;GO--C:extracellular exosome;GO--C:microtubule;GO--F:ATP binding;GO--F:ATP hydrolysis activity;GO--F:ATP-dependent protein folding chaperone;GO--F:protein folding chaperone;GO--F:RNA binding;GO--F:unfolded protein binding;GO--F:WD40-repeat domain binding;GO--P:chaperone-mediated protein folding;GO--P:positive regulation of establi…
Q92526	chaperonin ATPase	0.944056765	8.84E-05	0.037111189	0	0	['1q3sA_D393', '1q3sA_D95', '1q3sA_T97', '1q3sA_G94', '1q3sA_A86', '1q3sA_G96', '1q3sA_D64', '1q3sA_A390', '1q3sA_L391', '1q3sA_T99', '1q3sA_V397', '1q3sA_E392', '1q3sA_T62', '1q3sA_T98', '1q3sA_A394', '1q3sA_V102', '1q3sA_I68', '1q3sA_K396', '1q3sA_K165', '1q3sA_T67', '1q3sA_V395', '1q3sA_V101', '1q3sA_A66', '1q3sA_V39', '1q3sA_C65', '1q3sA_A100']	['D393', 'D90', 'T92', 'G89', 'A81', 'G91', 'D59', 'A390', 'I391', 'S94', 'A397', 'D389', 'T57', 'T93', 'A152', 'L97', 'L63', 'R396', 'K159', 'V62', 'L395', 'V96', 'N61', 'L34', 'G60', 'A397']	[True, True, True, True, True, True, True, True, False, False, False, False, True, True, True, False, False, False, True, False, False, True, False, False, False, True]	5.6.1.7	[]	FALSE	FALSE	12	inf	['1q3sA_393', '1q3sA_64', '1q3sA_97', '1q3sA_98']	['D393' 'T92' 'D59' 'T93']	[True, True, True, True]	1	2.017470193	T-complex protein 1 subunit zeta-2	5	GO--C:chaperonin-containing T-complex;GO--C:cytosol;GO--F:ATP binding;GO--F:ATP hydrolysis activity;GO--F:ATP-dependent protein folding chaperone;GO--F:protein folding chaperone;GO--F:unfolded protein binding;GO--P:protein folding;GO--P:toxin transport;Gene3D--GroEL;Gene3D--GroEL-like equatorial domain;Gene3D--TCP-1-like chaperonin intermediate domain;InterPro--Chap_CCT_zeta;InterPro--Chaperone_T…
Q8NBV4	non-specific acid phosphatases (class A)	0.812143516	0.000487776	0.030437225	0	0	['1d2tA_Q191', '1d2tA_S148', '1d2tA_H189', '1d2tA_G149', '1d2tA_G154', '1d2tA_G187', '1d2tA_R120', '1d2tA_S192', '1d2tA_D193', '1d2tA_D67', '1d2tA_Q181', '1d2tA_S182', '1d2tA_I153', '1d2tA_R183', '1d2tA_S152', '1d2tA_S145', '1d2tA_V184', '1d2tA_G180', '1d2tA_H150', '1d2tA_A197', '1d2tA_V194', '1d2tA_L179', '1d2tA_T151', '1d2tA_Y146']	['S261', 'A191', 'H235', 'G192', 'G226', 'G233', 'R168', 'T238', 'D239', 'D155', 'Q265', 'S228', 'G226', 'R229', 'A194', 'A188', 'V230', 'G226', 'H193', 'G243', 'V240', 'V225', 'A194', 'F189']	[False, False, True, True, True, True, True, False, True, True, True, True, False, True, False, False, True, True, True, False, True, False, False, False]	3.1.3.2	[]	FALSE	FALSE	12	inf	['1d2tA_183', '1d2tA_150', '1d2tA_193', '1d2tA_189']	['H235' 'D239' 'R229' 'H193']	[True, True, True, True]	1	2.049805634	Inactive phospholipid phosphatase 7	4	GO--C:endoplasmic reticulum membrane;GO--C:membrane;GO--C:nuclear envelope;GO--F:sphingosine-1-phosphate phosphatase activity;GO--P:negative regulation of myotube differentiation;Gene3D--Phosphatidic acid phosphatase type 2/haloperoxidase;InterPro--P_Acid_Pase_2/haloperoxi_sf;InterPro--P_Acid_Pase_2/haloperoxidase;PANTHER--INACTIVE PHOSPHOLIPID PHOSPHATASE 7;PANTHER--SPHINGOSINE-1-PHOSPHATE PHOSP…
P35219	carbonate dehydratase (alpha class)	0.972733767	0.000118923	0.111311599	0	0	['1ca2A_P30', '1ca2A_W209', '1ca2A_S105', '1ca2A_E117', '1ca2A_L120', '1ca2A_E106', '1ca2A_H107', '1ca2A_T199', '1ca2A_R246', '1ca2A_N244', '1ca2A_G104', '1ca2A_L144', '1ca2A_L118', '1ca2A_W97', '1ca2A_G63', '1ca2A_H119', '1ca2A_L198', '1ca2A_H96', '1ca2A_T200', '1ca2A_N62', '1ca2A_A65', '1ca2A_F95', '1ca2A_W16', '1ca2A_Q92', '1ca2A_F66', '1ca2A_F93', '1ca2A_N67', '1ca2A_H64']	['P51', 'W233', 'S127', 'E139', 'L142', 'E128', 'H129', 'T223', 'R275', 'N273', 'G126', 'I166', 'L140', 'W119', 'G86', 'H141', 'L222', 'H118', 'I224', 'D85', 'T88', 'F117', 'W37', 'E114', 'I89', 'V115', 'Q90', 'H87']	[True, True, True, True, True, True, True, True, True, True, True, False, True, True, True, True, True, True, False, False, False, True, True, False, False, False, False, True]	4.2.1.1	[]	FALSE	FALSE	12	inf	['1ca2A_94', '1ca2A_199', '1ca2A_64', '1ca2A_96', '1ca2A_106', '1ca2A_119']	['E128' 'T223' 'H141' 'H118' 'H87']	[True, True, True, True, True]	0.833333333	2.071898441	Carbonic anhydrase-related protein	5	GO--C:cytoplasm;GO--F:carbonate dehydratase activity;GO--F:zinc ion binding;GO--P:phosphatidylinositol-mediated signaling;Gene3D--Alpha carbonic anhydrase;InterPro--CA_dom;InterPro--CA_dom_sf;InterPro--Carbonic_anhydrase_a-class;InterPro--Carbonic_anhydrase_a-class_CS;InterPro--CARP_VIII;PANTHER--CARBONIC ANHYDRASE;PANTHER--CARBONIC ANHYDRASE-RELATED PROTEIN;Pfam--Carb_anhydrase;SMART--Carb_anhyd…
Q9Y4I1	myosin ATPase	0.882138403	0.000283078	0.064631667	0	0	['1vomA_A228', '1vomA_N227', '1vomA_N235', '1vomA_F239', '1vomA_S236', '1vomA_S237', '1vomA_A183', '1vomA_G182', '1vomA_Q468', '1vomA_R238', '1vomA_K185', '1vomA_G184', '1vomA_T230', '1vomA_N127', '1vomA_N472', '1vomA_N233', '1vomA_F461', '1vomA_N475', '1vomA_E223', '1vomA_I471', '1vomA_D454', '1vomA_F458', '1vomA_T189', '1vomA_T186', '1vomA_N234', '1vomA_E180', '1vomA_S181', '1vomA_G179', '1vomA…	['A209', 'N208', 'N216', 'F220', 'S217', 'S218', 'A167', 'G166', 'Q451', 'R219', 'K169', 'G168', 'T211', 'N111', 'N455', 'N214', 'F444', 'N458', 'E204', 'I454', 'D437', 'F441', 'A173', 'T170', 'D215', 'E164', 'S165', 'G440', 'S172', 'T443', 'E442']	[True, True, True, True, True, True, True, True, True, True, True, True, True, True, True, True, True, True, True, True, True, True, False, True, False, True, True, True, False, False, True]	5.6.1.8	[]	FALSE	FALSE	12	inf	['1vomA_233', '1vomA_236', '1vomA_459', '1vomA_186', '1vomA_182', '1vomA_181', '1vomA_457', '1vomA_237']	['S217' 'S218' 'G166' 'N214' 'T170' 'S165' 'E442']	[True, True, True, True, True, True, True]	0.875	2.088353335	Unconventional myosin-Va	5	GO--C:actin cytoskeleton;GO--C:cytoplasm;GO--C:cytosol;GO--C:extracellular exosome;GO--C:filopodium tip;GO--C:growth cone;GO--C:insulin-responsive compartment;GO--C:melanosome;GO--C:membrane;GO--C:myosin complex;GO--C:neuron projection;GO--C:ruffle;GO--F:actin filament binding;GO--F:ATP binding;GO--F:calmodulin binding;GO--F:microfilament motor activity;GO--F:RNA binding;GO--F:small GTPase bindin…
Q9ULV0	myosin ATPase	0.890790025	0.000210971	0.055328546	0	0	['1vomA_A228', '1vomA_I460', '1vomA_N235', '1vomA_N472', '1vomA_F239', '1vomA_Q468', '1vomA_A183', '1vomA_G184', '1vomA_G182', '1vomA_F461', '1vomA_N127', '1vomA_K190', '1vomA_S236', '1vomA_N475', '1vomA_N227', '1vomA_T230', '1vomA_S237', '1vomA_R238', '1vomA_I471', '1vomA_E223', '1vomA_E459', '1vomA_N233', '1vomA_K185', '1vomA_N188', '1vomA_G179', '1vomA_N234', '1vomA_F458', '1vomA_T189', '1vomA…	['A209', 'T444', 'N216', 'N456', 'F220', 'Q452', 'A167', 'G168', 'G166', 'F445', 'N111', 'K581', 'S217', 'N459', 'N208', 'T211', 'S218', 'R219', 'I455', 'E204', 'E443', 'N214', 'K169', 'S172', 'G441', 'D215', 'F442', 'A173', 'T170', 'S165', 'E164', 'D438']	[True, False, True, True, True, True, True, True, True, True, True, True, True, True, True, True, True, True, True, True, True, True, True, False, True, False, True, False, True, True, True, True]	5.6.1.8	[]	FALSE	FALSE	12	inf	['1vomA_233', '1vomA_236', '1vomA_459', '1vomA_186', '1vomA_182', '1vomA_181', '1vomA_457', '1vomA_237']	['G166' 'S217' 'S218' 'E443' 'N214' 'T170' 'S165']	[True, True, True, True, True, True, True]	0.875	2.120135811	Unconventional myosin-Vb	5	GO--C:actin cytoskeleton;GO--C:apical cortex;GO--C:cytoplasm;GO--C:cytoplasmic vesicle membrane;GO--C:extracellular exosome;GO--C:myosin complex;GO--C:protein-containing complex;GO--C:vesicle;GO--F:actin filament binding;GO--F:ATP binding;GO--F:calmodulin binding;GO--F:microfilament motor activity;GO--F:small GTPase binding;GO--P:actin filament organization;GO--P:endosomal transport;GO--P:protein…
Q5JWF2	G-protein alpha subunit, group I (GTPase)	0.930305889	0.00013058	0.015277873	0	0	['1bh2A_I49', '1bh2A_G203', '1bh2A_V201', '1bh2A_Q52', '1bh2A_D200', '1bh2A_V50', '1bh2A_T48', '1bh2A_G45', '1bh2A_K46', '1bh2A_S44', '1bh2A_G42', '1bh2A_E43', '1bh2A_E207', '1bh2A_S47', '1bh2A_R208', '1bh2A_K270', '1bh2A_E236', '1bh2A_F199', '1bh2A_R242', '1bh2A_Q204', '1bh2A_R205', '1bh2A_K51', '1bh2A_N76', '1bh2A_V179', '1bh2A_R178', '1bh2A_T177', '1bh2A_S326']	['I699', 'G869', 'V867', 'Q702', 'D866', 'V700', 'T698', 'G695', 'K696', 'S694', 'G692', 'E693', 'E873', 'S697', 'R874', 'K936', 'E902', 'F865', 'R908', 'Q870', 'R871', 'K701', 'N741', 'V845', 'R844', 'C843', 'A1009']	[True, True, True, True, True, True, True, True, True, True, True, True, True, True, True, True, True, True, True, True, True, True, True, True, True, False, False]	3.6.5.-	[]	FALSE	FALSE	12	inf	['1bh2A_43', '1bh2A_200', '1bh2A_204', '1bh2A_48', '1bh2A_178']	['D866' 'T698' 'E693' 'Q870' 'R844']	[True, True, True, True, True]	1	2.160609885	Guanine nucleotide-binding protein G(s) subunit alpha isoforms XLas	5	GO--C:apical plasma membrane;GO--C:cytosol;GO--C:extracellular exosome;GO--C:heterotrimeric G-protein complex;GO--C:membrane;GO--F:adenylate cyclase activator activity;GO--F:beta-2 adrenergic receptor binding;GO--F:corticotropin-releasing hormone receptor 1 binding;GO--F:D1 dopamine receptor binding;GO--F:G-protein beta/gamma-subunit complex binding;GO--F:GTP binding;GO--F:GTPase activity;GO--F:i…
Q9BV36	alpha-D-ribose 1-methylphosphonate 5-phosphate C-P-lyase	0.590094306	0.02106002	0.14872332	0	0	['4xb6D_P240', '4xb6D_C272', '4xb6D_F264', '4xb6D_V265', '4xb6D_G245', '4xb6D_Q275', '4xb6D_C266', '4xb6D_C241', '4xb6D_Q274', '4xb6D_R273', '4xb6D_A242', '4xb6D_S276', '4xb6D_D270', '4xb6D_C244', '4xb6D_S249']	['P70', 'C107', 'F87', 'I103', 'G85', 'E46', 'C104', 'C81', 'N360', 'R30', 'L82', 'E46', 'E119', 'C84', 'N76']	[True, True, True, False, True, False, True, True, False, True, False, False, False, True, False]	4.7.1.1	[]	FALSE	FALSE	12	inf	['4xb6D_244', '4xb6D_272', '4xb6D_241', '4xb6D_266', '4xb6D_32']	['C107' 'C104' 'C81' 'C84']	[True, True, True, True]	0.8	2.160958456	Melanophilin	5	GO--C:cortical actin cytoskeleton;GO--C:dendrite;GO--C:extracellular exosome;GO--C:perinuclear region of cytoplasm;GO--F:actin binding;GO--F:metal ion binding;GO--F:myosin binding;GO--F:protein-macromolecule adaptor activity;GO--F:small GTPase binding;GO--P:intracellular protein transport;GO--P:melanosome transport;Gene3D--Zinc/RING finger domain, C3HC4 (zinc finger);InterPro--FYVE_2;InterPro--Me…
O94832	myosin ATPase	0.90100462	0.000261861	0.081534758	0	0	['1vomA_N227', '1vomA_F239', '1vomA_A228', '1vomA_N233', '1vomA_N235', '1vomA_G184', '1vomA_A183', '1vomA_S237', '1vomA_E459', '1vomA_G182', '1vomA_N127', '1vomA_T186', '1vomA_E223', '1vomA_N472', '1vomA_S236', '1vomA_T230', '1vomA_N475', '1vomA_D454', '1vomA_I460', '1vomA_R232', '1vomA_R238', '1vomA_K190', '1vomA_F458', '1vomA_N188', '1vomA_F461', '1vomA_Q468', '1vomA_E180', '1vomA_I471', '1vomA…	['N150', 'F162', 'A151', 'N156', 'N158', 'G107', 'A106', 'S160', 'E388', 'G105', 'N50', 'T109', 'E146', 'N401', 'S159', 'T153', 'N404', 'D383', 'I389', 'R155', 'R161', 'K113', 'F387', 'A111', 'F390', 'Q397', 'E103', 'I400', 'D157', 'E110', 'K108', 'S104', 'S112', 'G386']	[True, True, True, True, True, True, True, True, True, True, True, True, True, True, True, True, True, True, True, True, True, True, True, False, True, True, True, True, False, True, True, True, False, True]	5.6.1.8	[]	FALSE	FALSE	12	inf	['1vomA_233', '1vomA_236', '1vomA_459', '1vomA_186', '1vomA_182', '1vomA_181', '1vomA_457', '1vomA_237']	['N156' 'S160' 'E388' 'G105' 'T109' 'S159' 'S104']	[True, True, True, True, True, True, True]	0.875	2.202256739	Unconventional myosin-Id	5	GO--C:actin cytoskeleton;GO--C:apical dendrite;GO--C:axolemma;GO--C:axon;GO--C:basolateral plasma membrane;GO--C:brush border;GO--C:cell cortex;GO--C:cytoplasm;GO--C:cytoplasmic vesicle;GO--C:cytosol;GO--C:early endosome;GO--C:endosome;GO--C:extracellular exosome;GO--C:myelin sheath;GO--C:myosin complex;GO--C:neuron projection;GO--C:neuronal cell body;GO--C:perikaryon;GO--C:smooth endoplasmic ret…
B0I1T2	myosin ATPase	0.897053505	0.00014756	0.06256305	0	0	['1vomA_N227', '1vomA_A228', '1vomA_Q662', '1vomA_A183', '1vomA_G184', '1vomA_N127', '1vomA_F239', '1vomA_T186', '1vomA_N233', '1vomA_S236', '1vomA_N235', '1vomA_G182', '1vomA_E223', '1vomA_E180', '1vomA_T230', '1vomA_S237', '1vomA_K190', '1vomA_N472', '1vomA_N475', '1vomA_I460', '1vomA_R238', '1vomA_E187', '1vomA_K185', '1vomA_F458', '1vomA_E459', '1vomA_S181', '1vomA_I471', '1vomA_G179', '1vomA…	['N150', 'A151', 'K608', 'A106', 'G107', 'N50', 'F162', 'T109', 'N156', 'S159', 'N158', 'G105', 'E146', 'E103', 'T153', 'S160', 'K113', 'N413', 'N416', 'V401', 'R161', 'E110', 'K108', 'F399', 'E400', 'S104', 'I412', 'G102', 'D395', 'F402', 'S112', 'G398', 'A111', 'R155', 'Q409']	[True, True, False, True, True, True, True, True, True, True, True, True, True, True, True, True, True, True, True, False, True, True, True, True, True, True, True, True, True, True, False, True, False, True, True]	5.6.1.8	[]	FALSE	FALSE	12	inf	['1vomA_233', '1vomA_236', '1vomA_459', '1vomA_186', '1vomA_182', '1vomA_181', '1vomA_457', '1vomA_237']	['T109' 'N156' 'S159' 'G105' 'S160' 'E400' 'S104' 'G398']	[True, True, True, True, True, True, True, True]	1	2.211571822	Unconventional myosin-Ig	5	GO--C:actin cytoskeleton;GO--C:cytoplasm;GO--C:extracellular exosome;GO--C:filopodium;GO--C:lamellipodium;GO--C:leading edge membrane;GO--C:membrane;GO--C:microvillus;GO--C:myosin complex;GO--C:nucleoplasm;GO--C:phagocytic cup;GO--C:plasma membrane;GO--C:vesicle;GO--F:actin filament binding;GO--F:ATP binding;GO--F:calmodulin binding;GO--F:cytoskeletal motor activity;GO--F:phosphatidylinositol-3,4…
Q9Y3S2	alpha-D-ribose 1-methylphosphonate 5-phosphate C-P-lyase	0.658582156	0.011413395	0.288048785	0	0	['4xb6D_C266', '4xb6D_A242', '4xb6D_Q275', '4xb6D_Q274', '4xb6D_C272', '4xb6D_C244', '4xb6D_C241', '4xb6D_G245', '4xb6D_R273', '4xb6D_P240']	['C109', 'V176', 'Q162', 'E160', 'C114', 'C70', 'C67', 'G217', 'R23', 'P212']	[True, False, True, False, True, True, True, True, True, True]	4.7.1.1	[]	FALSE	FALSE	12	inf	['4xb6D_244', '4xb6D_272', '4xb6D_241', '4xb6D_266', '4xb6D_32']	['C109' 'C114' 'C70' 'C67']	[True, True, True, True]	0.8	2.254987812	Zinc finger protein 330	5	GO--C:chromosome, centromeric region;GO--C:midbody;GO--C:nucleolus;GO--C:nucleoplasm;GO--C:nucleus;GO--F:metal ion binding;GO--F:zinc ion binding;InterPro--NOA36;PANTHER--ZINC FINGER PROTEIN 330;PANTHER--ZINC FINGER PROTEIN 330;Pfam--NOA36
Q9NQX4	myosin ATPase	0.898826341	0.000202019	0.046620338	0	0	['1vomA_A228', '1vomA_N227', '1vomA_N235', '1vomA_F239', '1vomA_G184', '1vomA_K190', '1vomA_G182', '1vomA_A183', '1vomA_R232', '1vomA_S236', '1vomA_S237', '1vomA_N233', '1vomA_N127', '1vomA_T230', '1vomA_N472', '1vomA_I460', '1vomA_N234', '1vomA_E187', '1vomA_E223', '1vomA_N475', '1vomA_T186', '1vomA_F458', '1vomA_R238', '1vomA_T189', '1vomA_K185', '1vomA_S181', '1vomA_Q468', '1vomA_E180', '1vomA…	['A207', 'N206', 'N214', 'F218', 'G166', 'K403', 'G164', 'A165', 'R211', 'S215', 'S216', 'N212', 'N109', 'T209', 'N453', 'T441', 'D213', 'E202', 'E202', 'N456', 'T168', 'F439', 'R217', 'A171', 'K167', 'S163', 'Q449', 'E162', 'S170', 'D435', 'G438', 'I452', 'E440', 'F442']	[True, True, True, True, True, True, True, True, True, True, True, True, True, True, True, False, False, True, True, True, True, True, True, False, True, True, True, True, False, True, True, True, True, True]	5.6.1.8	[]	FALSE	FALSE	12	inf	['1vomA_233', '1vomA_236', '1vomA_459', '1vomA_186', '1vomA_182', '1vomA_181', '1vomA_457', '1vomA_237']	['G164' 'S215' 'S216' 'N212' 'T168' 'S163' 'E440']	[True, True, True, True, True, True, True]	0.875	2.287278232	Unconventional myosin-Vc	5	GO--C:actin cytoskeleton;GO--C:cytoplasm;GO--C:extracellular exosome;GO--C:myosin complex;GO--C:vesicle;GO--F:actin filament binding;GO--F:ATP binding;GO--F:calmodulin binding;GO--F:cytoskeletal motor activity;GO--P:actin filament organization;GO--P:vesicle transport along actin filament;Gene3D---;Gene3D---;Gene3D---;Gene3D---;Gene3D---;Gene3D--Kinesin motor domain;Gene3D--Myosin VI head, motor d…
Q9UNL4	alpha-D-ribose 1-methylphosphonate 5-phosphate C-P-lyase	0.559899701	0.027762227	0.149341633	0	0	['4xb6D_C266', '4xb6D_R273', '4xb6D_S246', '4xb6D_C244', '4xb6D_Q275', '4xb6D_C241', '4xb6D_C272', '4xb6D_Q274', '4xb6D_S276']	['C212', 'R98', 'N214', 'C217', 'E245', 'C239', 'C242', 'R98', 'E245']	[True, True, False, True, False, True, True, False, False]	4.7.1.1	[]	FALSE	FALSE	12	inf	['4xb6D_244', '4xb6D_272', '4xb6D_241', '4xb6D_266', '4xb6D_32']	['C212' 'C217' 'C239' 'C242']	[True, True, True, True]	0.8	2.367932709	Inhibitor of growth protein 4	5	GO--C:cytosol;GO--C:histone acetyltransferase complex;GO--C:intermediate filament cytoskeleton;GO--C:nucleoplasm;GO--C:nucleus;GO--F:metal ion binding;GO--F:methylated histone binding;GO--F:transcription coactivator activity;GO--P:apoptotic process;GO--P:cell cycle;GO--P:chromatin remodeling;GO--P:DNA replication-dependent chromatin disassembly;GO--P:histone H4-K12 acetylation;GO--P:histone H4-K5…
P00156	ubiquinol-cytochrome-c reductase	0.895461603	0.000245971	0.022783042	0	0	['1ezvC_W273', '1ezvC_I26', '1ezvC_Y274', '1ezvC_N31', '1ezvC_S206', '1ezvC_Y132', '1ezvC_D229', '1ezvC_K228', '1ezvC_G205', '1ezvC_H202', '1ezvC_S34', '1ezvC_L201', '1ezvC_M199', '1ezvC_Y224', '1ezvC_E272', '1ezvC_P271', '1ezvC_I226', '1ezvC_L275', '1ezvC_S207', '1ezvC_L230', '1ezvC_L198', '1ezvC_V231', '1ezvC_F225', '1ezvC_T232', '1ezvC_V233', '1ezvC_S15']	['W272', 'I27', 'Y273', 'N32', 'S205', 'Y131', 'D228', 'K227', 'G204', 'H201', 'S35', 'L200', 'M240', 'Y223', 'E271', 'P270', 'T225', 'F274', 'N206', 'L333', 'L197', 'V356', 'Y224', 'S35', 'L232', 'S17']	[True, True, True, True, True, True, True, True, True, True, True, True, True, True, True, True, False, False, False, True, True, True, False, False, False, True]	7.1.1.8	[]	FALSE	FALSE	12	inf	['1ezvC_228', '1ezvC_206', '1ezvC_272', '1ezvC_229', '1ezvC_202', '1ezvEA_181']	['S205' 'D228' 'K227' 'H201' 'E271']	[True, True, True, True, True]	0.833333333	2.434635857	Cytochrome b	5	GO--C:mitochondrial inner membrane;GO--C:mitochondrial respiratory chain complex III;GO--C:mitochondrion;GO--F:metal ion binding;GO--F:ubiquinol-cytochrome-c reductase activity;GO--P:cellular respiration;GO--P:mitochondrial electron transport, ubiquinol to cytochrome c;InterPro--Cyt_b/b6_C;InterPro--Cyt_b/b6_C_sf;InterPro--Cyt_b/b6_N;InterPro--Cytb/b6-like_sf;InterPro--Cytochrome_b;InterPro--Di-h…
O43795	myosin ATPase	0.867645794	0.000190581	0.067883995	0	0	['1vomA_A228', '1vomA_N227', '1vomA_F239', '1vomA_Q468', '1vomA_N127', '1vomA_N235', '1vomA_S236', '1vomA_F461', '1vomA_N472', '1vomA_A183', '1vomA_E223', '1vomA_R238', '1vomA_G184', '1vomA_N188', '1vomA_S237', '1vomA_I460', '1vomA_T230', '1vomA_E459', '1vomA_I471', '1vomA_G182', '1vomA_N475', '1vomA_K190', '1vomA_N233', '1vomA_F458', '1vomA_K185', '1vomA_N234', '1vomA_T189', '1vomA_G179', '1vomA…	['A155', 'N154', 'F166', 'Q401', 'N56', 'N162', 'S163', 'F394', 'N405', 'A112', 'E150', 'R165', 'G113', 'A117', 'S164', 'I393', 'T157', 'E392', 'I404', 'G111', 'N408', 'K119', 'N160', 'F391', 'K114', 'D161', 'S118', 'G390', 'S110', 'E109', 'E116', 'T115']	[True, True, True, True, True, True, True, True, True, True, True, True, True, False, True, True, True, True, True, True, True, True, True, True, True, False, False, True, True, True, True, True]	5.6.1.8	[]	FALSE	FALSE	12	inf	['1vomA_233', '1vomA_236', '1vomA_459', '1vomA_186', '1vomA_182', '1vomA_181', '1vomA_457', '1vomA_237']	['S163' 'S164' 'E392' 'G111' 'N160' 'S110' 'T115']	[True, True, True, True, True, True, True]	0.875	2.505605688	Unconventional myosin-Ib	5	GO--C:actin cytoskeleton;GO--C:actin filament;GO--C:apical part of cell;GO--C:brush border;GO--C:cell periphery;GO--C:cytoplasm;GO--C:early endosome;GO--C:endosome membrane;GO--C:extracellular exosome;GO--C:filopodium;GO--C:myosin complex;GO--C:perinuclear region of cytoplasm;GO--C:plasma membrane;GO--C:vesicle;GO--F:actin filament binding;GO--F:ATP binding;GO--F:cadherin binding;GO--F:calmodulin…
P20618	proteasome endopeptidase complex	0.884984527	0.000849539	0.265056117	0	0	['1rypI_A44', '1rypI_K33', '1rypI_R19', '1rypI_G170', '1rypI_T18', '1rypI_D17', '1rypI_S20', '1rypI_A16', '1rypI_A46', '1rypI_G128', '1rypI_T2', '1rypI_S129', '1rypI_N172', '1rypI_T1', '1rypI_I163', '1rypI_G130', '1rypI_G47', '1rypI_G162', '1rypI_S169', '1rypI_C31', '1rypI_G45', '1rypI_S131', '1rypI_D166', '1rypI_L167', '1rypI_A32', '1rypI_L34']	['G81', 'K70', 'R56', 'G218', 'T55', 'D54', 'L57', 'S53', 'S83', 'G167', 'T39', 'S168', 'A220', 'G38', 'A211', 'A169', 'G167', 'A210', 'T217', 'P69', 'G140', 'S170', 'D214', 'V215', 'P69', 'C71']	[False, True, True, True, True, True, False, False, False, True, True, True, False, False, False, False, True, False, False, False, True, True, True, False, False, False]	3.4.25.1	[]	FALSE	FALSE	12	inf	['1rypI_19', '1rypI_1', '1rypI_47', '1rypI_166', '1rypI_129', '1rypI_17', '1rypI_169', '1rypI_33']	['K70' 'R56' 'D54' 'S168' 'G38' 'G167' 'T217' 'D214']	[True, True, True, True, False, True, False, True]	0.75	2.573950725	Proteasome subunit beta type-1	5	GO--C:cytoplasm;GO--C:cytosol;GO--C:extracellular exosome;GO--C:extracellular region;GO--C:ficolin-1-rich granule lumen;GO--C:nucleoplasm;GO--C:nucleus;GO--C:proteasome complex;GO--C:proteasome core complex;GO--C:proteasome core complex, beta-subunit complex;GO--C:secretory granule lumen;GO--P:proteasome-mediated ubiquitin-dependent protein catabolic process;Gene3D--Glutamine Phosphoribosylpyroph…
Q96MD7	beta-galactoside alpha-2,3-sialyltransferase	0.758887898	0.024119388	0.173313826	0	0	['2wmlA_V318', '2wmlA_D320', '2wmlA_H319', '2wmlA_Q108', '2wmlA_Y269']	['S81', 'D28', 'H83', 'K39', 'Y82']	[False, True, True, False, True]	2.4.99.4	[]	FALSE	FALSE	12	inf	['2wmlA_319', '2wmlA_269']	['H83' 'Y82']	[True, True]	1	2.5887641	Uncharacterized protein C9orf85	2	InterPro--DUF2039;PANTHER--ZGC:101016;PANTHER--ZGC:101016;Pfam--DUF2039
Q8NDB6	methylphosphotriester-DNA--protein-cysteine S-methyltransferase	-0.285833314	1	1	0	0	['1adnA_R71', '1adnA_C69', '1adnA_C42', '1adnA_C38']	['R135', 'C126', 'C128', 'C131']	[True, True, True, True]	2.1.1.-	[]	FALSE	FALSE	12	inf	['1adnA_72', '1adnA_42', '1adnA_38', '1adnA_69']	['C126' 'C128' 'C131']	[True, True, True]	0.75	2.671600825	Protein FAM156A/FAM156B	4	GO--C:membrane;GO--C:nuclear envelope;GO--F:methylated histone binding;InterPro--Dppa3;PANTHER--DEVELOPMENTAL PLURIPOTENCY-ASSOCIATED PROTEIN 3;PANTHER--DEVELOPMENTAL PLURIPOTENCY-ASSOCIATED PROTEIN 3-RELATED;Pfam--PGC7_Stella
Q05952	orotate phosphoribosyltransferase	0.888465388	0.005991525	0.210179058	0	0	['1oroA_K103', '1oroA_G109', '1oroA_D104', '1oroA_A102', '1oroA_H105']	['K80', 'S7', 'K83', 'T85', 'H82']	[True, False, False, False, True]	2.4.2.10	[]	FALSE	FALSE	12	inf	['1oroA_105', '1oroA_103']	['K80' 'H82']	[True, True]	1	2.898806044	Nuclear transition protein 2	4	GO--C:nucleolus;GO--C:nucleosome;GO--F:DNA binding;GO--F:zinc ion binding;GO--P:acrosome reaction;GO--P:penetration of zona pellucida;GO--P:positive regulation of protein processing;GO--P:sperm DNA condensation;GO--P:spermatogenesis;InterPro--TP2;PANTHER--NUCLEAR TRANSITION PROTEIN 2;PANTHER--NUCLEAR TRANSITION PROTEIN 2;Pfam--TP2;PROSITE--TP2_1;PROSITE--TP2_2
Q9UPV9	H+-transporting two-sector ATPase (F-type, bacterial)	0.880594853	0.000108828	0.020372593	0	0	['1c17L_I63', '1c17L_M57', '1c17M_V205', '1c17M_S206', '1c17M_P204', '1c17M_G213', '1c17L_L59', '1c17L_V60', '1c17L_D61', '1c17M_R210', '1c17L_M65', '1c17M_L209', '1c17M_F212', '1c17L_A62', '1c17M_A217', '1c17L_G58', '1c17M_Y216', '1c17M_L207', '1c17M_L211', '1c17M_G208', '1c17M_N214', '1c17M_Q252', '1c17M_G218', '1c17M_M215']	['L92', 'F95', 'L92', 'S503', 'T91', 'A99', 'L287', 'L92', 'E330', 'R505', 'M339', 'L288', 'F95', 'A129', 'A99', 'A99', 'Y241', 'L92', 'L92', 'L92', 'N508', 'Q153', 'A99', 'L92']	[False, False, False, True, False, False, True, False, False, True, True, True, True, True, True, False, True, True, True, False, True, True, False, False]	7.1.2.2	[]	FALSE	FALSE	12	inf	['1c17M_210', '1c17L_61', '1c17M_214', '1c17M_206']	['S503' 'E330' 'R505' 'N508']	[True, False, True, True]	0.75	2.910386436	Trafficking kinesin-binding protein 1	5	GO--C:axon cytoplasm;GO--C:cell cortex;GO--C:cytoplasm;GO--C:cytosol;GO--C:dendrite;GO--C:early endosome;GO--C:mitochondrial membrane;GO--C:mitochondrion;GO--C:nucleus;GO--F:GABA receptor binding;GO--F:myosin binding;GO--P:anterograde axonal transport of mitochondrion;GO--P:endosome to lysosome transport;GO--P:mitochondrion distribution;GO--P:neurogenesis;GO--P:protein O-linked glycosylation;GO--…
O95169	beta-galactoside alpha-2,3-sialyltransferase	0.82043141	0.016451662	0.1974135	0	0	['2wmlA_G317', '2wmlA_Y269', '2wmlA_V318', '2wmlA_H319', '2wmlA_P270', '2wmlA_Q108']	['G71', 'Y75', 'L97', 'H106', 'P42', 'Q83']	[True, True, False, True, True, True]	2.4.99.4	[]	FALSE	FALSE	12	inf	['2wmlA_319', '2wmlA_269']	['Y75' 'H106']	[True, True]	1	3.460646679	NADH dehydrogenase [ubiquinone] 1 beta subcomplex subunit 8, mitochondrial	5	GO--C:endoplasmic reticulum;GO--C:mitochondrial inner membrane;GO--C:mitochondrial matrix;GO--C:mitochondrial respiratory chain complex I;GO--C:mitochondrion;GO--F:NADH dehydrogenase (ubiquinone) activity;GO--P:aerobic respiration;GO--P:mitochondrial electron transport, NADH to ubiquinone;GO--P:mitochondrial respiratory chain complex I assembly;GO--P:proton motive force-driven mitochondrial ATP s…
Q86U02	H+-transporting two-sector ATPase (F-type, bacterial)	0.894357031	6.64E-05	0.012412827	0	0	['1c17M_N214', '1c17M_M215', '1c17M_V205', '1c17L_M57', '1c17M_A217', '1c17M_Y216', '1c17M_L211', '1c17M_L207', '1c17M_F212', '1c17L_V60', '1c17L_A62', '1c17L_D61', '1c17L_M65', '1c17M_G213', '1c17M_G218', '1c17M_S206', '1c17L_I63', '1c17M_S202', '1c17M_R210', '1c17M_L209', '1c17M_G208', '1c17L_G58', '1c17L_L59', '1c17M_P204', '1c17M_Q252']	['N8', 'E51', 'V38', 'F50', 'C40', 'Y9', 'L6', 'L6', 'F39', 'S54', 'N8', 'E14', 'E14', 'S7', 'S54', 'S7', 'S54', 'T3', 'R12', 'L6', 'S54', 'C40', 'N8', 'S36', 'N8']	[True, False, True, False, False, True, True, True, True, False, False, False, False, False, False, True, False, False, True, True, False, False, False, False, False]	7.1.2.2	[]	FALSE	FALSE	12	inf	['1c17M_210', '1c17L_61', '1c17M_214', '1c17M_206']	['N8' 'E14' 'S7' 'R12']	[True, False, True, True]	0.75	3.656837932	Putative uncharacterized protein encoded by LINC00596	2	GO--C:membrane;PANTHER--HIGH MOBILITY GROUP AT-HOOK 2;PANTHER--PROTEIN GVQW1-RELATED
Q5BKX5	adenain	0.601501828	0.023625583	0.234604028	0	0	['1nlnA_G123', '1nlnA_G116', '1nlnA_L124', '1nlnA_Q115', '1nlnA_A120', '1nlnA_F75', '1nlnA_A121', '1nlnA_C126', '1nlnA_H54', '1nlnA_F125', '1nlnA_E71', '1nlnA_L158', '1nlnA_S119', '1nlnA_C122', '1nlnA_V114']	['G133', 'G292', 'L134', 'Q127', 'T313', 'F315', 'M170', 'A136', 'H234', 'L134', 'Q291', 'V333', 'T165', 'C132', 'F171']	[True, True, True, True, False, True, False, False, True, False, False, False, False, True, False]	3.4.22.39	[]	FALSE	FALSE	12	inf	['1nlnA_122', '1nlnA_115', '1nlnA_54', '1nlnA_71']	['Q127' 'H234' 'Q291' 'C132']	[True, True, False, True]	0.75	3.764356834	Actin maturation protease	5	GO--C:cytoplasm;GO--F:cysteine-type aminopeptidase activity;GO--P:protein initiator methionine removal involved in protein maturation;InterPro--ACTMAP;PANTHER--UPF0692 PROTEIN C19ORF54;PANTHER--UPF0692 PROTEIN C19ORF54
Q96NT3	adenain	0.603232885	0.02356054	0.16733097	0	0	['1nlnA_G123', '1nlnA_F73', '1nlnA_H54', '1nlnA_F125', '1nlnA_P72', '1nlnA_C126', '1nlnA_Q115', '1nlnA_L158', '1nlnA_N44', '1nlnA_C122', '1nlnA_F75', '1nlnA_F70', '1nlnA_G116', '1nlnA_L124', '1nlnA_T45']	['G34', 'A206', 'H186', 'F116', 'P205', 'C37', 'Q27', 'L155', 'T86', 'C33', 'V91', 'F84', 'S226', 'L35', 'S152']	[True, False, True, True, True, True, True, True, False, True, False, True, False, True, False]	3.4.22.39	[]	FALSE	FALSE	12	inf	['1nlnA_122', '1nlnA_115', '1nlnA_54', '1nlnA_71']	['H186' 'Q27' 'C33']	[True, True, True]	0.75	3.864905696	Protein GUCD1	5	Gene3D--Cysteine proteinases;InterPro--GUCD1;PANTHER--GUANYLYL CYCLASE DOMAIN CONTAINING PROTEIN 1 GUCD1;PANTHER--PROTEIN GUCD1;Pfam--Guanylate_cyc_2
Q53ET0	H+-transporting two-sector ATPase (F-type, bacterial)	0.87088238	0.000371757	0.066415903	0	0	['1c17L_G58', '1c17M_L211', '1c17L_A62', '1c17L_D61', '1c17M_F212', '1c17M_G218', '1c17L_I63', '1c17L_L59', '1c17M_V205', '1c17L_M65', '1c17M_S202', '1c17M_R210', '1c17M_A217', '1c17M_P204', '1c17M_S206', '1c17M_Q252', '1c17M_L209', '1c17L_M57', '1c17M_G208', '1c17M_N214', '1c17M_L207', '1c17M_G213', '1c17L_V60']	['G48', 'I47', 'S49', 'D46', 'F40', 'G48', 'I47', 'V43', 'I631', 'M44', 'S628', 'R51', 'E41', 'A632', 'S49', 'Q53', 'M44', 'M44', 'G48', 'Q55', 'I47', 'A632', 'I47']	[True, False, False, True, True, True, True, False, False, True, True, True, False, False, True, True, False, True, True, False, False, False, False]	7.1.2.2	[]	FALSE	FALSE	12	inf	['1c17M_210', '1c17L_61', '1c17M_214', '1c17M_206']	['D46' 'R51' 'S49' 'Q55']	[True, True, True, False]	0.75	4.248561432	CREB-regulated transcription coactivator 2	5	GO--C:cytoplasm;GO--C:extracellular exosome;GO--C:nucleoplasm;GO--C:nucleus;GO--F:cAMP response element binding protein binding;GO--F:chromatin binding;GO--P:gluconeogenesis;GO--P:glucose homeostasis;GO--P:histone H3-K9 acetylation;GO--P:positive regulation of CREB transcription factor activity;GO--P:positive regulation of transcription by RNA polymerase II;GO--P:protein homotetramerization;GO--P…
Q02221	beta-galactoside alpha-2,3-sialyltransferase	0.745279896	0.025907389	0.280607645	0	0	['2wmlA_P270', '2wmlA_H319', '2wmlA_V318', '2wmlA_Q108', '2wmlA_Y269', '2wmlA_G317']	['P89', 'H83', 'N78', 'N78', 'Y94', 'G77']	[True, True, False, False, True, True]	2.4.99.4	[]	FALSE	FALSE	12	inf	['2wmlA_319', '2wmlA_269']	['H83' 'Y94']	[True, True]	1	4.276160033	Cytochrome c oxidase subunit 6A2, mitochondrial	4	GO--C:mitochondrial respiratory chain complex IV;GO--F:enzyme regulator activity;GO--F:oxidoreductase activity;GO--P:generation of precursor metabolites and energy;GO--P:mitochondrial electron transport, cytochrome c to oxygen;Gene3D--Cytochrome c oxidase, subunit VIa;InterPro--Cyt_c_oxidase_su6a;InterPro--Cyt_c_oxidase_su6a_CS;InterPro--Cyt_c_oxidase_su6a_sf;PANTHER--CYTOCHROME C OXIDASE POLYPEP…
Q6UWL6	ornithine cyclodeaminase	0.875692398	0.002710119	0.159320648	0	0	['1x7dA_V71', '1x7dA_I55', '1x7dA_L57', '1x7dA_K232', '1x7dA_E56', '1x7dA_C229', '1x7dA_V46', '1x7dA_D228']	['V374', 'V468', 'I466', 'S184', 'E186', 'G150', 'V400', 'D151']	[True, False, False, False, True, False, True, True]	4.3.1.12	[]	FALSE	FALSE	12	inf	['1x7dA_56', '1x7dA_228']	['E186' 'D151']	[True, True]	1	4.427358484	Kin of IRRE-like protein 2	5	GO--C:cell-cell junction;GO--C:membrane;GO--C:plasma membrane;GO--C:slit diaphragm;GO--F:cell adhesion molecule binding;GO--F:identical protein binding;GO--P:cell adhesion;GO--P:cell-cell adhesion;GO--P:negative regulation of protein phosphorylation;Gene3D--Immunoglobulins;InterPro--CD80_C2-set;InterPro--Ig-like_dom;InterPro--Ig-like_dom_sf;InterPro--Ig-like_fold;InterPro--Ig_I-set;InterPro--Ig_s…
P60880	H+-transporting two-sector ATPase (F-type, bacterial)	0.87888142	0.000331027	0.030984143	0	0	['1c17M_G213', '1c17M_L207', '1c17M_G208', '1c17M_V205', '1c17M_L211', '1c17M_N214', '1c17M_F212', '1c17L_L59', '1c17L_I63', '1c17L_M57', '1c17M_A217', '1c17L_A62', '1c17M_Q252', '1c17L_V60', '1c17M_L209', '1c17M_G218', '1c17L_M65', '1c17L_P64', '1c17M_S206', '1c17L_G58', '1c17M_R210', '1c17M_M215', '1c17L_D61']	['G158', 'L47', 'G43', 'I44', 'V153', 'N159', 'M167', 'V48', 'L47', 'I157', 'S154', 'T46', 'N149', 'M167', 'I44', 'G43', 'M49', 'M167', 'S154', 'G155', 'R161', 'M32', 'M167']	[True, True, True, False, False, True, False, False, False, False, False, False, False, False, False, True, True, False, True, True, True, True, False]	7.1.2.2	[]	FALSE	FALSE	12	inf	['1c17M_210', '1c17L_61', '1c17M_214', '1c17M_206']	['N159' 'S154' 'R161' 'M167']	[True, True, True, False]	0.75	4.448789236	Synaptosomal-associated protein 25	5	GO--C:cell cortex;GO--C:cytoplasm;GO--C:cytoskeleton;GO--C:cytosol;GO--C:glutamatergic synapse;GO--C:growth cone;GO--C:membrane;GO--C:neuron projection;GO--C:perinuclear region of cytoplasm;GO--C:photoreceptor inner segment;GO--C:plasma membrane;GO--C:postsynapse;GO--C:presynaptic membrane;GO--C:ribbon synapse;GO--C:SNARE complex;GO--C:somatodendritic compartment;GO--C:specific granule membrane;G…
Q8TAX7	H+-transporting two-sector ATPase (F-type, bacterial)	0.907178361	5.08E-05	0.009511266	0	0	['1c17M_R210', '1c17L_M57', '1c17L_L59', '1c17L_V60', '1c17M_G213', '1c17M_S202', '1c17M_S206', '1c17M_Y216', '1c17L_M65', '1c17M_M215', '1c17M_N214', '1c17M_P204', '1c17M_G218', '1c17M_L207', '1c17M_A217', '1c17M_F212', '1c17M_L209', '1c17M_L211', '1c17M_G208', '1c17L_D61', '1c17L_I63', '1c17L_A62', '1c17M_K203', '1c17L_G58', '1c17M_V205', '1c17M_Q252']	['R369', 'M363', 'I370', 'M374', 'L361', 'T3', 'S357', 'F17', 'C9', 'M374', 'N365', 'T3', 'M374', 'M374', 'L361', 'F17', 'I10', 'M374', 'M374', 'M374', 'I370', 'A12', 'T3', 'C11', 'L6', 'M374']	[True, True, False, False, False, False, True, False, False, True, True, False, False, False, False, True, False, False, False, False, True, True, False, False, False, False]	7.1.2.2	[]	FALSE	FALSE	12	inf	['1c17M_210', '1c17L_61', '1c17M_214', '1c17M_206']	['R369' 'S357' 'N365' 'M374']	[True, True, True, False]	0.75	4.525414463	Mucin-7	5	GO--C:extracellular exosome;GO--C:Golgi lumen;GO--C:plasma membrane;GO--P:antimicrobial humoral immune response mediated by antimicrobial peptide;GO--P:killing of cells of another organism;InterPro--MUC7;PANTHER--MUCIN-7;PANTHER--MUCIN-7
Q86UB2	ubiquitinyl hydrolase 1 (peptidase C12 type)	0.758267279	0.006183765	0.184488978	0	0	['1uchA_G185', '1uchA_L168', '1uchA_T97', '1uchA_R186', '1uchA_G99', '1uchA_A94', '1uchA_L54', '1uchA_H169', '1uchA_Q89', '1uchA_F56', '1uchA_F170', '1uchA_I98', '1uchA_D184', '1uchA_G96', '1uchA_I171', '1uchA_L55', '1uchA_C95']	['S363', 'I370', 'I216', 'R393', 'S218', 'S213', 'I415', 'H371', 'Q209', 'F328', 'Y319', 'S217', 'E362', 'G215', 'I415', 'A416', 'C214']	[False, False, False, True, False, False, False, True, True, True, False, False, False, True, True, False, True]	3.4.19.12	[]	FALSE	FALSE	12	inf	['1uchA_184', '1uchA_89', '1uchA_169', '1uchA_95']	['H371' 'Q209' 'E362' 'C214']	[True, True, False, True]	0.75	4.541847586	Basic immunoglobulin-like variable motif-containing protein	4	GO--C:cytoplasm;GO--C:extracellular space;GO--C:nucleus;PANTHER--DNA EXCISION REPAIR PROTEIN ERCC-5;PANTHER--DNA REPAIR PROTEIN COMPLEMENTING XP-G CELLS-RELATED
Q9H0X6	alpha-D-ribose 1-methylphosphonate 5-phosphate C-P-lyase	0.68813684	0.007310678	0.17106987	0	0	['4xb6D_Y271', '4xb6D_C272', '4xb6D_G245', '4xb6D_V265', '4xb6D_C266', '4xb6D_P240', '4xb6D_A242', '4xb6D_C241', '4xb6D_D270', '4xb6D_S276', '4xb6D_Q275', '4xb6D_C244', '4xb6D_R273', '4xb6D_Q274']	['S234', 'C170', 'G147', 'V166', 'C167', 'E142', 'S161', 'C186', 'S209', 'T238', 'T238', 'C146', 'Q172', 'Q172']	[False, True, True, True, True, False, False, True, False, False, False, True, False, True]	4.7.1.1	[]	FALSE	FALSE	12	inf	['4xb6D_244', '4xb6D_272', '4xb6D_241', '4xb6D_266', '4xb6D_32']	['C170' 'C167' 'C186' 'C146']	[True, True, True, True]	0.8	4.624712725	RING finger protein 208	5	GO--C:cytosol;GO--C:nucleoplasm;GO--F:metal ion binding;GO--F:ubiquitin protein ligase activity;GO--F:ubiquitin-protein transferase activity;GO--P:protein autoubiquitination;GO--P:protein ubiquitination;Gene3D--Zinc/RING finger domain, C3HC4 (zinc finger);InterPro--RNF208_RING-HC;InterPro--Znf_RING;InterPro--Znf_RING/FYVE/PHD;InterPro--Znf_RING_CS;PANTHER--RING FINGER PROTEIN 208;PANTHER--UNCHARA…
Q15649	alpha-D-ribose 1-methylphosphonate 5-phosphate C-P-lyase	0.562354847	0.017135028	0.070343798	0	0	['4xb6D_C244', '4xb6D_C241', '4xb6D_I30', '4xb6D_C266', '4xb6D_C272', '4xb6D_A242', '4xb6D_Y271', '4xb6D_P240', '4xb6D_Q274', '4xb6D_R273']	['C25', 'C11', 'E148', 'C30', 'C34', 'V12', 'F35', 'P28', 'N94', 'N94']	[True, True, False, True, True, False, False, True, False, False]	4.7.1.1	[]	FALSE	FALSE	12	inf	['4xb6D_244', '4xb6D_272', '4xb6D_241', '4xb6D_266', '4xb6D_32']	['C25' 'C11' 'C30' 'C34']	[True, True, True, True]	0.8	4.650719496	Zinc finger HIT domain-containing protein 3	5	GO--C:cytoplasm;GO--C:nucleus;GO--C:pre-snoRNP complex;GO--F:metal ion binding;GO--F:nuclear thyroid hormone receptor binding;GO--P:box C/D snoRNP assembly;GO--P:maturation of LSU-rRNA from tricistronic rRNA transcript (SSU-rRNA, 5.8S rRNA, LSU-rRNA);GO--P:regulation of DNA-templated transcription;GO--P:snoRNA localization;Gene3D---;InterPro--Znf_HIT;PANTHER--UNCHARACTERIZED;PANTHER--ZINC FINGER …
Q99456	H+-transporting two-sector ATPase (F-type, bacterial)	0.919045968	0.000208338	0.065001338	0	0	['1c17M_G213', '1c17M_L207', '1c17M_L209', '1c17L_L59', '1c17L_M57', '1c17M_M215', '1c17M_Y216', '1c17M_K203', '1c17L_V60', '1c17M_R210', '1c17M_P204', '1c17M_S206', '1c17L_A62', '1c17M_G208', '1c17M_N214', '1c17M_F212', '1c17L_I63', '1c17M_S202', '1c17M_L211', '1c17L_G58', '1c17M_Q252', '1c17M_G218', '1c17L_M65', '1c17L_D61', '1c17M_V205', '1c17M_A217']	['S324', 'L182', 'L200', 'L200', 'M263', 'M263', 'Y218', 'K126', 'I195', 'R328', 'I183', 'S332', 'S194', 'S324', 'N334', 'F352', 'I195', 'T295', 'L182', 'A193', 'Q304', 'S324', 'C381', 'E377', 'I183', 'A382']	[False, True, True, True, True, True, True, True, False, True, False, True, False, False, True, True, True, False, True, False, True, False, False, False, False, True]	7.1.2.2	[]	FALSE	FALSE	12	inf	['1c17M_210', '1c17L_61', '1c17M_214', '1c17M_206']	['R328' 'S332' 'N334' 'E377']	[True, True, True, False]	0.75	4.79446749	Keratin, type I cytoskeletal 12	5	GO--C:cytosol;GO--C:extracellular exosome;GO--C:intermediate filament;GO--F:structural molecule activity;GO--P:cornea development in camera-type eye;GO--P:epithelial cell differentiation;GO--P:intermediate filament organization;GO--P:morphogenesis of an epithelium;GO--P:visual perception;Gene3D---;Gene3D--Single helix bin;Gene3D--Vasodilator-stimulated phosphoprotein;InterPro--IF_conserved;InterP…
