# Supplementary material for: Protein functional site annotation using local structure embeddings
Source: Proc Natl Acad Sci U S A. 2025 Aug 20;122(34):e2513219122. doi: 10.1073/pnas.2513219122 (PMC12403137; doi:10.1073/pnas.2513219122)
Supplement: Supplementary file 5 — Dataset S04 (CSV) [file pnas.2513219122.sd04.csv]

protein	function	score	empirical_pval	empirical_FDR	db_sites	hit_sites	ec_pred	function_neglogp	neglogp_FDR	catalytic_sites	catalytic_hits	catalytic_matches	pct_catalytic	uniprot_name	annotation_score	uniprot_annotations	active_rmsd
A0A2D6F264	acylphosphatase	0.743669136	0	0	['2acyA_N41', '2acyA_K24', '2acyA_R23', '2acyA_T26', '2acyA_F22']	['N44', 'K31', 'R26', 'I65', 'L25']	3.6.1.7	12	12	['2acyA_41', '2acyA_23']	['N44' 'R26']	[True, True]	1	Uncharacterized protein	1		1.626756669
A0A2E6BZE3	shikimate dehydrogenase	0.875654101	0	0	['2cy0A_A101', '2cy0A_K64', '2cy0A_L63', '2cy0A_A83', '2cy0A_N85', '2cy0A_D100', '2cy0A_T99', '2cy0A_V84', '2cy0A_N98', '2cy0A_M231', '2cy0A_G103']	['G169', 'K132', 'L131', 'S151', 'N153', 'D168', 'S167', 'V152', 'S166', 'L272', 'G171']	1.1.1.25	12	12	['2cy0A_64', '2cy0A_100']	['K132' 'D168']	[True, True]	1	Shikimate dehydrogenase substrate binding N-terminal domain-containing protein	1	Gene3D--Leucine Dehydrogenase, chain A, domain 1	1.63872846
A0A085BB46	arginase	0.442604333	0	0	['1cevA_H124', '1cevA_I138', '1cevA_I172', '1cevA_A144', '1cevA_V127', '1cevA_V270', '1cevA_G239', '1cevA_L227', '1cevA_L225', '1cevA_G140', '1cevA_D122', '1cevA_H99', '1cevA_D226', '1cevA_S100', '1cevA_S224', '1cevA_D228', '1cevA_D126']	['H58', 'L34', 'I55', 'S221', 'L61', 'A209', 'S13', 'L169', 'I55', 'C214', 'D56', 'H33', 'D168', 'L34', 'N166', 'D170', 'D60']	3.5.3.1	12	12	['1cevA_122', '1cevA_139', '1cevA_126', '1cevA_99', '1cevA_124', '1cevA_226', '1cevA_228', '1cevA_271']	['H58' 'D56' 'H33' 'D168' 'D170' 'D60']	[True, True, True, True, True, True]	0.75	Uncharacterized protein	1		1.646751101
A0A0F8Y6K3	5'-nucleotidase (mitochondrial)	0.798081	0	0	['1q91A_V40', '1q91A_L46', '1q91A_D175', '1q91A_K143', '1q91A_D41', '1q91A_I174', '1q91A_M42', '1q91A_D43', '1q91A_K165', '1q91A_P178', '1q91A_D176', '1q91A_V45']	['V6', 'L12', 'D102', 'I71', 'D7', 'V6', 'C8', 'D9', 'K86', 'P18', 'D103', 'T11']	3.1.3.5	12	12	['1q91A_43', '1q91A_41', '1q91A_176']	['D7' 'D9' 'D103']	[True, True, True]	1	FCP1 homology domain-containing protein	1		1.650542707
A0A2W4TTX5	arginase	0.549836663	0	0	['1cevA_D122', '1cevA_G140', '1cevA_L225', '1cevA_L227', '1cevA_D226', '1cevA_H124', '1cevA_D126', '1cevA_S224', '1cevA_D228', '1cevA_H99', '1cevA_L143']	['D130', 'G162', 'I201', 'L203', 'D202', 'H132', 'D134', 'N200', 'D204', 'H104', 'I165']	3.5.3.1	12	12	['1cevA_122', '1cevA_139', '1cevA_126', '1cevA_99', '1cevA_124', '1cevA_226', '1cevA_228', '1cevA_271']	['D130' 'D202' 'H132' 'D134' 'D204' 'H104']	[True, True, True, True, True, True]	0.75	Agmatinase	1	InterPro--UPF0489;Pfam--UPF0489	1.659519185
R5A8T5	5'-nucleotidase (mitochondrial)	0.915741546	0	0	['1q91A_I174', '1q91A_D41', '1q91A_V45', '1q91A_K143', '1q91A_V40', '1q91A_D175', '1q91A_G44', '1q91A_D43', '1q91A_F194', '1q91A_L46', '1q91A_D176', '1q91A_K165']	['V121', 'D6', 'V10', 'K87', 'L5', 'D122', 'G9', 'D8', 'F141', 'I11', 'D123', 'K109']	3.1.3.5	12	12	['1q91A_43', '1q91A_41', '1q91A_176']	['D6' 'D8' 'D123']	[True, True, True]	1	Uncharacterized protein	1		1.660450644
A0A3D5XR85	5'-nucleotidase (mitochondrial)	0.794659065	0	0	['1q91A_V40', '1q91A_D175', '1q91A_D41', '1q91A_D43', '1q91A_M42', '1q91A_V45', '1q91A_G44', '1q91A_I174', '1q91A_D176']	['L24', 'D134', 'D25', 'D27', 'F26', 'V29', 'G28', 'L24', 'D135']	3.1.3.5	12	12	['1q91A_43', '1q91A_41', '1q91A_176']	['D25' 'D27' 'D135']	[True, True, True]	1	Phosphatase	1	Pfam--HAD_SAK_2	1.667755885
A0A7Y4Z2R5	arginase	0.441760628	0	0	['1cevA_G140', '1cevA_G239', '1cevA_D228', '1cevA_L225', '1cevA_L227', '1cevA_S224', '1cevA_H99', '1cevA_D226', '1cevA_M141', '1cevA_D122', '1cevA_L143', '1cevA_V238', '1cevA_D126', '1cevA_H124', '1cevA_E181']	['S262', 'G166', 'D160', 'I157', 'L159', 'D156', 'H11', 'D158', 'S163', 'D38', 'I76', 'C164', 'D42', 'H40', 'E13']	3.5.3.1	12	12	['1cevA_122', '1cevA_139', '1cevA_126', '1cevA_99', '1cevA_124', '1cevA_226', '1cevA_228', '1cevA_271']	['D160' 'H11' 'D158' 'D38' 'D42' 'H40']	[True, True, True, True, True, True]	0.75	Uncharacterized protein	1	InterPro--UPF0489;PANTHER--MISEXPRESSION SUPPRESSOR OF RAS 6;PANTHER--UPF0489 PROTEIN C5ORF22;Pfam--UPF0489	1.669281734
A0A645GQR3	arginase	0.57075987	0	0	['1cevA_A144', '1cevA_M141', '1cevA_H99', '1cevA_A102', '1cevA_D228', '1cevA_D226', '1cevA_L227', '1cevA_L143', '1cevA_S224', '1cevA_D122', '1cevA_G140', '1cevA_H124', '1cevA_D126', '1cevA_I172', '1cevA_L225']	['P80', 'I151', 'H17', 'I78', 'D114', 'D112', 'L113', 'I78', 'D110', 'D43', 'G75', 'H45', 'D47', 'V42', 'I111']	3.5.3.1	12	12	['1cevA_122', '1cevA_139', '1cevA_126', '1cevA_99', '1cevA_124', '1cevA_226', '1cevA_228', '1cevA_271']	['H17' 'D114' 'D112' 'D43' 'H45' 'D47']	[True, True, True, True, True, True]	0.75	Uncharacterized protein	1	InterPro--UPF0489;Pfam--UPF0489	1.669470955
A0A7U4HXM4	arginase	0.472464227	0	0	['1cevA_H99', '1cevA_A144', '1cevA_D226', '1cevA_S224', '1cevA_L225', '1cevA_D126', '1cevA_H124', '1cevA_D122', '1cevA_D228', '1cevA_L143']	['H25', 'P87', 'D144', 'D142', 'L143', 'D55', 'H53', 'D51', 'D146', 'I85']	3.5.3.1	12	12	['1cevA_122', '1cevA_139', '1cevA_126', '1cevA_99', '1cevA_124', '1cevA_226', '1cevA_228', '1cevA_271']	['H25' 'D144' 'D55' 'H53' 'D51' 'D146']	[True, True, True, True, True, True]	0.75	Uncharacterized protein	1	InterPro--UPF0489;Pfam--UPF0489	1.672382836
A0A562VBU9	5'-nucleotidase (mitochondrial)	0.817830602	0	0	['1q91A_M42', '1q91A_D43', '1q91A_D175', '1q91A_D176', '1q91A_I174', '1q91A_D41', '1q91A_C129', '1q91A_V45', '1q91A_G44', '1q91A_L46', '1q91A_V40']	['A86', 'D12', 'D117', 'D118', 'L9', 'D10', 'T116', 'V14', 'G13', 'I15', 'L9']	3.1.3.5	12	12	['1q91A_43', '1q91A_41', '1q91A_176']	['D12' 'D118' 'D10']	[True, True, True]	1	Secreted protein	1		1.679158633
A0A4Y1WUL7	5'-nucleotidase (mitochondrial)	0.813878844	0	0	['1q91A_D41', '1q91A_V40', '1q91A_D176', '1q91A_D175', '1q91A_I174', '1q91A_D43', '1q91A_V45', '1q91A_L46']	['D8', 'L7', 'D135', 'D134', 'L7', 'D10', 'V12', 'L13']	3.1.3.5	12	12	['1q91A_43', '1q91A_41', '1q91A_176']	['D8' 'D135' 'D10']	[True, True, True]	1	Uncharacterized protein	1	Pfam--HAD_SAK_2	1.70569755
A0A0F9QUH2	5'-nucleotidase (mitochondrial)	0.796028008	0	0	['1q91A_D175', '1q91A_V40', '1q91A_G44', '1q91A_D43', '1q91A_I174', '1q91A_D41', '1q91A_L46', '1q91A_D176', '1q91A_V45']	['D102', 'L6', 'G10', 'D9', 'L101', 'D7', 'L12', 'D103', 'V11']	3.1.3.5	12	12	['1q91A_43', '1q91A_41', '1q91A_176']	['D9' 'D7' 'D103']	[True, True, True]	1	FCP1 homology domain-containing protein	1	Pfam--HAD_SAK_2	1.708827619
A0A4Q2LN40	arginase	0.488652566	0	0	['1cevA_H124', '1cevA_L225', '1cevA_S224', '1cevA_D228', '1cevA_P142', '1cevA_L227', '1cevA_L143', '1cevA_D126', '1cevA_G140', '1cevA_A144', '1cevA_D122', '1cevA_H99', '1cevA_D226', '1cevA_M141', '1cevA_A123']	['H32', 'V29', 'D158', 'D162', 'P82', 'I161', 'I80', 'D34', 'S77', 'P82', 'D30', 'H4', 'D160', 'I42', 'A31']	3.5.3.1	12	12	['1cevA_122', '1cevA_139', '1cevA_126', '1cevA_99', '1cevA_124', '1cevA_226', '1cevA_228', '1cevA_271']	['H32' 'D162' 'D34' 'D30' 'H4' 'D160']	[True, True, True, True, True, True]	0.75	Uncharacterized protein	1	InterPro--UPF0489;Pfam--UPF0489	1.709387261
A0A223P9W0	5'-nucleotidase (mitochondrial)	0.792070682	0	0	['1q91A_D175', '1q91A_V40', '1q91A_I174', '1q91A_K143', '1q91A_V45', '1q91A_L46', '1q91A_D41', '1q91A_D43', '1q91A_D176', '1q91A_G44']	['D104', 'L5', 'I103', 'R82', 'V10', 'L11', 'D6', 'D8', 'D105', 'G9']	3.1.3.5	12	12	['1q91A_43', '1q91A_41', '1q91A_176']	['D6' 'D8' 'D105']	[True, True, True]	1	FCP1 homology domain-containing protein	1	Pfam--HAD_SAK_2	1.710930089
A0A1D7Z8T1	arginase	0.442281414	0	0	['1cevA_L225', '1cevA_D122', '1cevA_S224', '1cevA_A102', '1cevA_H99', '1cevA_M141', '1cevA_A144', '1cevA_L227', '1cevA_L143', '1cevA_D228', '1cevA_I172', '1cevA_H124', '1cevA_D126', '1cevA_D226']	['I197', 'D45', 'T43', 'V105', 'H19', 'V235', 'A108', 'L199', 'V105', 'D200', 'V120', 'H47', 'D49', 'D198']	3.5.3.1	12	12	['1cevA_122', '1cevA_139', '1cevA_126', '1cevA_99', '1cevA_124', '1cevA_226', '1cevA_228', '1cevA_271']	['D45' 'H19' 'D200' 'H47' 'D49' 'D198']	[True, True, True, True, True, True]	0.75	Uncharacterized protein	1	InterPro--UPF0489;Pfam--UPF0489	1.717368005
A0A7V6QMF9	adenosinetriphosphatase	0.732067882	0	0	['1kazA_D199', '1kazA_D10', '1kazA_E175', '1kazA_V146', '1kazA_V337', '1kazA_S16', '1kazA_D206', '1kazA_T145', '1kazA_G12', '1kazA_C17', '1kazA_R72', '1kazA_A179', '1kazA_P147', '1kazA_L200']	['D219', 'D13', 'E186', 'I133', 'I335', 'N19', 'D226', 'L132', 'G15', 'S228', 'R271', 'A190', 'P134', 'L220']	3.6.1.3	12	12	['1kazA_199', '1kazA_175', '1kazA_71', '1kazA_10']	['D219' 'D13' 'E186']	[True, True, True]	0.75	ParM/StbA family protein	1		1.73259127
A0A1K0K093	ubiquitinyl hydrolase 1 (peptidase C12 type)	0.751247584	0	0	['1uchA_G185', '1uchA_C95', '1uchA_G99', '1uchA_A94', '1uchA_Q89', '1uchA_H169', '1uchA_T97', '1uchA_I171', '1uchA_F170', '1uchA_K88', '1uchA_L54', '1uchA_L183', '1uchA_I98', '1uchA_D184', '1uchA_L168', '1uchA_F86']	['P163', 'S38', 'A46', 'T39', 'Q31', 'H137', 'A44', 'A139', 'A138', 'R30', 'I203', 'I205', 'A44', 'D162', 'A136', 'F28']	3.4.19.12	12	12	['1uchA_169', '1uchA_184', '1uchA_95', '1uchA_89']	['S38' 'Q31' 'H137' 'D162']	[False, True, True, True]	0.75	Uncharacterized protein	1		1.737781847
A0A1F8P5V8	quercetin 2,3-dioxygenase	0.79461134	0	0	['1gqgA_N109', '1gqgA_I67', '1gqgA_L64', '1gqgA_E73', '1gqgA_H66', '1gqgA_P65', '1gqgA_V106', '1gqgA_T111', '1gqgA_I127', '1gqgA_W85', '1gqgA_H112', '1gqgA_F132', '1gqgA_T113', '1gqgA_V110', '1gqgA_H68', '1gqgA_Q69']	['N78', 'T60', 'M111', 'Q65', 'H59', 'P58', 'L107', 'V112', 'A131', 'W45', 'H113', 'F18', 'S29', 'P58', 'H61', 'E62']	1.13.11.24	12	12	['1gqgA_66', '1gqgA_73', '1gqgA_68', '1gqgA_112']	['Q65' 'H59' 'H113' 'H61']	[False, True, True, True]	0.75	Uncharacterized protein	1		1.749303559
A0A1F8P5V8	quercetin 2,3-dioxygenase	0.79461134	0	0	['1gqgA_N109', '1gqgA_I67', '1gqgA_L64', '1gqgA_E73', '1gqgA_H66', '1gqgA_P65', '1gqgA_V106', '1gqgA_T111', '1gqgA_I127', '1gqgA_W85', '1gqgA_H112', '1gqgA_F132', '1gqgA_T113', '1gqgA_V110', '1gqgA_H68', '1gqgA_Q69']	['N78', 'T60', 'M111', 'Q65', 'H59', 'P58', 'L107', 'V112', 'A131', 'W45', 'H113', 'F18', 'S29', 'P58', 'H61', 'E62']	1.13.11.24	12	12	['1gqgA_66', '1gqgA_73', '1gqgA_68', '1gqgA_112']	['Q65' 'H59' 'H113' 'H61']	[False, True, True, True]	0.75	Uncharacterized protein	1		1.749303559
A0A1G1ZS76	DNA nucleotidylexotransferase	0.86638118	0	0	['1jmsA_V433', '1jmsA_V344', '1jmsA_D345', '1jmsA_L435', '1jmsA_D434', '1jmsA_T331', '1jmsA_C404', '1jmsA_D343']	['I52', 'V50', 'D51', 'I117', 'D116', 'S37', 'I102', 'D49']	2.7.7.31	12	12	['1jmsA_343', '1jmsA_434', '1jmsA_345']	['D51' 'D116' 'D49']	[True, True, True]	1	Uncharacterized protein	1		1.75011905
A0A1I4ER02	Colicin-E7	0.745905427	0	0	['1znvB_R574', '1znvB_P566', '1znvB_I570', '1znvB_I572', '1znvB_T565', '1znvB_R568', '1znvB_V564', '1znvB_E542', '1znvB_D571', '1znvB_I561', '1znvB_H573', '1znvB_K567', '1znvB_H544', '1znvB_H569', '1znvB_G575']	['N50', 'P112', 'L46', 'Q42', 'P112', 'R40', 'I111', 'D10', 'A58', 'L109', 'H43', 'R55', 'H12', 'H39', 'G51']	3.1.-.-	12	12	['1znvB_544', '1znvB_573', '1znvB_545', '1znvB_569']	['H43' 'H12' 'H39']	[True, True, True]	0.75	HNH endonuclease	1		1.75030168
A0A348MYF0	anthrax lethal factor endopeptidase	0.785528405	0	0	['1pwvA_E682', '1pwvA_A738', '1pwvA_D693', '1pwvA_H690', '1pwvA_G689', '1pwvA_F737', '1pwvA_E687', '1pwvA_T726', '1pwvA_F684', '1pwvA_N732', '1pwvA_E739', '1pwvA_H686', '1pwvA_V692', '1pwvA_E735', '1pwvA_I685', '1pwvA_A691', '1pwvA_L658', '1pwvA_D694', '1pwvA_Y659', '1pwvA_A734']	['D112', 'A341', 'D250', 'H247', 'G246', 'F344', 'E244', 'S290', 'F128', 'T335', 'E234', 'H243', 'I237', 'E338', 'L343', 'S238', 'I203', 'E234', 'Y162', 'S279']	3.4.24.83	12	12	['1pwvA_735', '1pwvA_728', '1pwvA_690', '1pwvA_686', '1pwvA_687']	['H247' 'E244' 'H243' 'E338']	[True, True, True, True]	0.8	Uncharacterized protein	1		1.751914573
A0A6L6JMD8	carboxypeptidase A	0.617377589	0	0	['1m4lA_I195', '1m4lA_H69', '1m4lA_H196', '1m4lA_D142', '1m4lA_S197', '1m4lA_E270', '1m4lA_E72', '1m4lA_I68', '1m4lA_I74', '1m4lA_G67']	['I211', 'H72', 'H212', 'D122', 'S213', 'E279', 'E75', 'I71', 'A139', 'G70']	3.4.17.1	12	12	['1m4lA_72', '1m4lA_127', '1m4lA_196', '1m4lA_270', '1m4lA_69']	['H72' 'H212' 'E279' 'E75']	[True, True, True, True]	0.8	DUF2817 domain-containing protein	1	Gene3D--Zn peptidases;InterPro--DUF2817;Pfam--DUF2817;SUPFAM--Zn-dependent exopeptidases	1.756664206
A0A1I4BBY9	anthrax lethal factor endopeptidase	0.796485752	0	0	['1pwvA_A738', '1pwvA_H686', '1pwvA_E687', '1pwvA_I685', '1pwvA_H690', '1pwvA_F688', '1pwvA_S727', '1pwvA_F737', '1pwvA_D694', '1pwvA_E739', '1pwvA_Y728', '1pwvA_G689', '1pwvA_D693', '1pwvA_E735', '1pwvA_T726', '1pwvA_G729', '1pwvA_V692', '1pwvA_F684', '1pwvA_E682', '1pwvA_L658', '1pwvA_G657', '1pwvA_A691', '1pwvA_F736', '1pwvA_G683']	['A235', 'H206', 'E207', 'V238', 'H210', 'F234', 'S192', 'F234', 'S310', 'E236', 'F193', 'A209', 'E236', 'E232', 'N248', 'G199', 'V309', 'F204', 'E202', 'V164', 'G163', 'A212', 'L305', 'I203']	3.4.24.83	12	12	['1pwvA_735', '1pwvA_728', '1pwvA_690', '1pwvA_686', '1pwvA_687']	['H206' 'E207' 'H210' 'F193' 'E232']	[True, True, True, False, True]	0.8	Peptidase MA superfamily protein	1		1.758615032
A0A1M5KJH3	type II site-specific deoxyribonuclease, Cfr10I/Bse634I	0.751783695	0	0	['1cfrA_K190', '1cfrA_Q200', '1cfrA_L187', '1cfrA_G67', '1cfrA_T191', '1cfrA_V189', '1cfrA_A202', '1cfrA_A233', '1cfrA_L201', '1cfrA_E71', '1cfrA_I74', '1cfrA_D134', '1cfrA_L73', '1cfrA_S206', '1cfrA_E204', '1cfrA_M208', '1cfrA_H203', '1cfrA_G205', '1cfrA_L207', '1cfrA_S188']	['K141', 'N67', 'I138', 'N44', 'S142', 'V140', 'A68', 'S172', 'L156', 'E70', 'I311', 'D107', 'M49', 'S158', 'N155', 'I311', 'H185', 'G152', 'S158', 'Q139']	3.1.21.4	12	12	['1cfrA_134', '1cfrA_71', '1cfrA_204', '1cfrA_190']	['K141' 'E70' 'D107' 'N155']	[True, True, True, False]	0.75	DUF6602 domain-containing protein	1	InterPro--DUF6602;Pfam--DUF6602	1.763929843
A0A2D6DU49	anthrax lethal factor endopeptidase	0.782298671	0	0	['1pwvA_F737', '1pwvA_A738', '1pwvA_H690', '1pwvA_I685', '1pwvA_D694', '1pwvA_H686', '1pwvA_V692', '1pwvA_G729', '1pwvA_G689', '1pwvA_E687', '1pwvA_E733', '1pwvA_E682', '1pwvA_E739', '1pwvA_G683', '1pwvA_D693', '1pwvA_A691', '1pwvA_F736', '1pwvA_F688', '1pwvA_E735', '1pwvA_A734']	['Y140', 'A138', 'H110', 'L105', 'D255', 'H106', 'L203', 'A238', 'S142', 'E107', 'E219', 'Q47', 'E135', 'G103', 'E135', 'A143', 'M202', 'F250', 'E135', 'S134']	3.4.24.83	12	12	['1pwvA_735', '1pwvA_728', '1pwvA_690', '1pwvA_686', '1pwvA_687']	['H110' 'H106' 'E107' 'E135']	[True, True, True, True]	0.8	Peptidase M61 catalytic domain-containing protein	1		1.764986119
A0A2D6DU49	anthrax lethal factor endopeptidase	0.782298671	0	0	['1pwvA_F737', '1pwvA_A738', '1pwvA_H690', '1pwvA_I685', '1pwvA_D694', '1pwvA_H686', '1pwvA_V692', '1pwvA_G729', '1pwvA_G689', '1pwvA_E687', '1pwvA_E733', '1pwvA_E682', '1pwvA_E739', '1pwvA_G683', '1pwvA_D693', '1pwvA_A691', '1pwvA_F736', '1pwvA_F688', '1pwvA_E735', '1pwvA_A734']	['Y140', 'A138', 'H110', 'L105', 'D255', 'H106', 'L203', 'A238', 'S142', 'E107', 'E219', 'Q47', 'E135', 'G103', 'E135', 'A143', 'M202', 'F250', 'E135', 'S134']	3.4.24.83	12	12	['1pwvA_735', '1pwvA_728', '1pwvA_690', '1pwvA_686', '1pwvA_687']	['H110' 'H106' 'E107' 'E135']	[True, True, True, True]	0.8	Peptidase M61 catalytic domain-containing protein	1		1.764986119
A0A1D8MRL1	bacterial leucyl aminopeptidase	0.726542334	0	0	['1lokA_D260', '1lokA_D118', '1lokA_I122', '1lokA_E152', '1lokA_H97', '1lokA_D99', '1lokA_I255', '1lokA_D117', '1lokA_G114', '1lokA_T257', '1lokA_E151', '1lokA_L98', '1lokA_H256', '1lokA_A150', '1lokA_D116', '1lokA_A149']	['D285', 'N174', 'V178', 'E202', 'H163', 'D165', 'D173', 'D173', 'G170', 'S282', 'E201', 'Y164', 'H281', 'A200', 'D173', 'G199']	3.4.11.10	12	12	['1lokA_179', '1lokA_117', '1lokA_152', '1lokA_151', '1lokA_256', '1lokA_97']	['E202' 'H163' 'D173' 'E201' 'H281']	[True, True, True, True, True]	0.833333333	Peptidase M28 domain-containing protein	1	Gene3D--Zn peptidases;SUPFAM--Zn-dependent exopeptidases	1.766964599
A0A0C3QN61	isopenicillin-N synthase	0.688194668	0	0	['1odmA_N328', '1odmA_N252', '1odmA_Q232', '1odmA_I269', '1odmA_H214', '1odmA_S210', '1odmA_R271', '1odmA_E215', '1odmA_V272', '1odmA_H270', '1odmA_E212', '1odmA_D216', '1odmA_T221']	['S41', 'N74', 'N74', 'S71', 'H17', 'A42', 'R84', 'E56', 'T75', 'H72', 'T75', 'D19', 'C28']	1.21.3.1	12	12	['1odmA_211', '1odmA_216', '1odmA_214', '1odmA_270']	['H17' 'H72' 'D19']	[True, True, True]	0.75	Peptidase A1 domain-containing protein	1		1.768672936
A0A0C3QN61	isopenicillin-N synthase	0.688194668	0	0	['1odmA_N328', '1odmA_N252', '1odmA_Q232', '1odmA_I269', '1odmA_H214', '1odmA_S210', '1odmA_R271', '1odmA_E215', '1odmA_V272', '1odmA_H270', '1odmA_E212', '1odmA_D216', '1odmA_T221']	['S41', 'N74', 'N74', 'S71', 'H17', 'A42', 'R84', 'E56', 'T75', 'H72', 'T75', 'D19', 'C28']	1.21.3.1	12	12	['1odmA_211', '1odmA_216', '1odmA_214', '1odmA_270']	['H17' 'H72' 'D19']	[True, True, True]	0.75	Peptidase A1 domain-containing protein	1		1.768672936
A0A3D3J3W9	carboxypeptidase A	0.607158708	0	0	['1m4lA_H196', '1m4lA_Q76', '1m4lA_D142', '1m4lA_H69', '1m4lA_S197', '1m4lA_F269', '1m4lA_E270', '1m4lA_I195', '1m4lA_G67', '1m4lA_E72', '1m4lA_I74', '1m4lA_I68']	['H225', 'T202', 'D118', 'H66', 'T226', 'F293', 'E294', 'V224', 'G64', 'E69', 'T202', 'L65']	3.4.17.1	12	12	['1m4lA_72', '1m4lA_127', '1m4lA_196', '1m4lA_270', '1m4lA_69']	['H225' 'H66' 'E294' 'E69']	[True, True, True, True]	0.8	DUF2817 domain-containing protein	1	Gene3D--Zn peptidases;InterPro--DUF2817;Pfam--DUF2817;SUPFAM--Zn-dependent exopeptidases	1.772824787
A0A0F6AN68	anthrax lethal factor endopeptidase	0.769638185	0	0	['1pwvA_E687', '1pwvA_G689', '1pwvA_V692', '1pwvA_H690', '1pwvA_H686', '1pwvA_D693', '1pwvA_E682', '1pwvA_F688', '1pwvA_I685', '1pwvA_G657', '1pwvA_N732', '1pwvA_F737', '1pwvA_E733', '1pwvA_F684', '1pwvA_G683', '1pwvA_E739', '1pwvA_D694', '1pwvA_A691', '1pwvA_T726', '1pwvA_A738', '1pwvA_E735', '1pwvA_F736']	['E85', 'G87', 'V90', 'H88', 'H84', 'E120', 'E101', 'F150', 'I185', 'G51', 'D105', 'F115', 'M99', 'F86', 'G80', 'E113', 'E149', 'V90', 'M99', 'A116', 'E113', 'F108']	3.4.24.83	12	12	['1pwvA_735', '1pwvA_728', '1pwvA_690', '1pwvA_686', '1pwvA_687']	['E85' 'H88' 'H84' 'E113']	[True, True, True, True]	0.8	Peptidase MA-like domain-containing protein	1		1.774440448
A0A075V9R1	Colicin-E7	0.69945425	0	0	['1znvB_E542', '1znvB_E545', '1znvB_H569', '1znvB_H544', '1znvB_H573', '1znvB_D571', '1znvB_G575', '1znvB_L543', '1znvB_R574']	['D47', 'A48', 'H67', 'H49', 'H71', 'E24', 'G28', 'A48', 'K112']	3.1.-.-	12	12	['1znvB_544', '1znvB_573', '1znvB_545', '1znvB_569']	['A48' 'H67' 'H49' 'H71']	[False, True, True, True]	0.75	Uncharacterized protein	1		1.775407188
A0A7S1R6M7	myristoyl-ACP-specific thioesterase	0.732155037	0	0	['1thtA_A208', '1thtA_A135', '1thtA_S116', '1thtA_V214', '1thtA_A113', '1thtA_S240', '1thtA_S114', '1thtA_D212', '1thtA_D211', '1thtA_H241', '1thtA_V138', '1thtA_V136']	['G93', 'I68', 'G46', 'M74', 'G43', 'I131', 'S44', 'T97', 'D96', 'H132', 'M74', 'N69']	2.3.1.-	12	12	['1thtA_241', '1thtA_114', '1thtA_211']	['S44' 'D96' 'H132']	[True, True, True]	1	Uncharacterized protein	1		1.776468428
A0A135I909	ubiquitinyl hydrolase 1 (peptidase C12 type)	0.78055989	0	0	['1uchA_H169', '1uchA_L54', '1uchA_G99', '1uchA_L183', '1uchA_A94', '1uchA_C95', '1uchA_I98', '1uchA_G185', '1uchA_L55', '1uchA_I171', '1uchA_Q89', '1uchA_T97', '1uchA_L168', '1uchA_L9', '1uchA_K88', '1uchA_G96', '1uchA_D184', '1uchA_F170', '1uchA_T90']	['H165', 'I155', 'C20', 'L168', 'A96', 'C16', 'A96', 'S178', 'V157', 'I167', 'Q9', 'A96', 'L164', 'V3', 'R146', 'G17', 'D177', 'Y166', 'L7']	3.4.19.12	12	12	['1uchA_169', '1uchA_184', '1uchA_95', '1uchA_89']	['H165' 'C16' 'Q9' 'D177']	[True, True, True, True]	1	Peptidase C39-like domain-containing protein	1		1.783374856
A0A1L8ZND2	anthrax lethal factor endopeptidase	0.784591177	0	0	['1pwvA_E735', '1pwvA_V692', '1pwvA_E687', '1pwvA_I685', '1pwvA_H690', '1pwvA_G689', '1pwvA_G657', '1pwvA_E733', '1pwvA_F737', '1pwvA_D694', '1pwvA_H686', '1pwvA_S727', '1pwvA_G683', '1pwvA_A734', '1pwvA_D693', '1pwvA_G729', '1pwvA_A738', '1pwvA_A691', '1pwvA_E739', '1pwvA_N732', '1pwvA_E682', '1pwvA_T726', '1pwvA_F684', '1pwvA_F688']	['E165', 'I243', 'E133', 'L162', 'H136', 'G135', 'A102', 'I18', 'F171', 'D212', 'H132', 'P181', 'S50', 'L159', 'E165', 'G191', 'G166', 'A138', 'E165', 'N157', 'Q272', 'L179', 'F134', 'F209']	3.4.24.83	12	12	['1pwvA_735', '1pwvA_728', '1pwvA_690', '1pwvA_686', '1pwvA_687']	['E165' 'E133' 'H136' 'H132']	[True, True, True, True]	0.8				1.78406454
A0A645C1J9	anthrax lethal factor endopeptidase	0.78513488	0	0	['1pwvA_A738', '1pwvA_E733', '1pwvA_D694', '1pwvA_F737', '1pwvA_Y659', '1pwvA_I685', '1pwvA_D693', '1pwvA_E739', '1pwvA_L658', '1pwvA_V692', '1pwvA_E687', '1pwvA_G657', '1pwvA_T731', '1pwvA_F688', '1pwvA_E682', '1pwvA_A691', '1pwvA_T726', '1pwvA_F736', '1pwvA_G683', '1pwvA_H686', '1pwvA_E735', '1pwvA_G689', '1pwvA_H690']	['A279', 'Q327', 'N236', 'Y366', 'Y189', 'V300', 'E283', 'E283', 'A188', 'L316', 'E244', 'A187', 'T22', 'F389', 'T237', 'A370', 'S23', 'Y298', 'T237', 'H243', 'E276', 'A282', 'H249']	3.4.24.83	12	12	['1pwvA_735', '1pwvA_728', '1pwvA_690', '1pwvA_686', '1pwvA_687']	['E244' 'H243' 'E276' 'H249']	[True, True, True, True]	0.8	DUF885 domain-containing protein	1	InterPro--DUF885;PANTHER--DUF885 FAMILY LIPOPROTEIN;PANTHER--GLR0591 PROTEIN;Pfam--DUF885;SUPFAM--Metalloproteases ('zincins'), catalytic domain	1.786594426
A0A3M1YNW5	Colicin-E7	0.698499277	0	0	['1znvB_I570', '1znvB_R568', '1znvB_V564', '1znvB_H569', '1znvB_I572', '1znvB_P566', '1znvB_H573', '1znvB_D571', '1znvB_T565', '1znvB_E542', '1znvB_H544', '1znvB_S562', '1znvB_L543']	['L64', 'R91', 'L58', 'H63', 'A67', 'S60', 'H68', 'E93', 'T59', 'H36', 'H38', 'I56', 'S37']	3.1.-.-	12	12	['1znvB_544', '1znvB_573', '1znvB_545', '1znvB_569']	['H63' 'H68' 'H38']	[True, True, True]	0.75	HNH endonuclease	1		1.787212653
A0A395JKL9	anthrax lethal factor endopeptidase	0.783987949	0	0	['1pwvA_E687', '1pwvA_N732', '1pwvA_H686', '1pwvA_G683', '1pwvA_E735', '1pwvA_H690', '1pwvA_F684', '1pwvA_E739', '1pwvA_V692', '1pwvA_T726', '1pwvA_D693', '1pwvA_D694', '1pwvA_Y659', '1pwvA_F737', '1pwvA_I685', '1pwvA_A738', '1pwvA_F736', '1pwvA_A691', '1pwvA_F688', '1pwvA_A734', '1pwvA_G657', '1pwvA_E733', '1pwvA_L658', '1pwvA_G689']	['E164', 'N249', 'H163', 'N180', 'E181', 'H167', 'F80', 'E181', 'L238', 'D229', 'E181', 'E49', 'Y139', 'F83', 'L234', 'A184', 'F253', 'A161', 'L242', 'G231', 'G137', 'L154', 'T61', 'G182']	3.4.24.83	12	12	['1pwvA_735', '1pwvA_728', '1pwvA_690', '1pwvA_686', '1pwvA_687']	['E164' 'H163' 'E181' 'H167']	[True, True, True, True]	0.8	DUF1570 domain-containing protein	1		1.787995783
A0A6N8FGX4	anthrax lethal factor endopeptidase	0.770411168	0	0	['1pwvA_V692', '1pwvA_F684', '1pwvA_G683', '1pwvA_H686', '1pwvA_D693', '1pwvA_A738', '1pwvA_E682', '1pwvA_N732', '1pwvA_E739', '1pwvA_A691', '1pwvA_G689', '1pwvA_L658', '1pwvA_H690', '1pwvA_E733', '1pwvA_E687', '1pwvA_D694', '1pwvA_E735', '1pwvA_T726', '1pwvA_I685', '1pwvA_F737', '1pwvA_F688', '1pwvA_A734']	['L135', 'V92', 'V125', 'H94', 'E186', 'A182', 'E126', 'D84', 'E186', 'A189', 'A182', 'I319', 'H98', 'E86', 'E95', 'E186', 'E179', 'S273', 'V185', 'L135', 'F97', 'S87']	3.4.24.83	12	12	['1pwvA_735', '1pwvA_728', '1pwvA_690', '1pwvA_686', '1pwvA_687']	['H94' 'H98' 'E95' 'E179']	[True, True, True, True]	0.8	Peptide ABC transporter permease	1		1.789107585
A0A6G4ZSY8	nucleoside deoxyribosyltransferase	0.80017883	0	0	['1f8xA_E98', '1f8xA_A102', '1f8xA_G94', '1f8xA_Y7', '1f8xA_I76', '1f8xA_G100', '1f8xA_G75', '1f8xA_N74', '1f8xA_L73', '1f8xA_D72', '1f8xA_N71', '1f8xA_L95', '1f8xA_L99', '1f8xA_Y69', '1f8xA_P42', '1f8xA_T68', '1f8xA_G96', '1f8xA_L83', '1f8xA_G9', '1f8xA_M97', '1f8xA_F8', '1f8xA_I6', '1f8xA_N70', '1f8xA_Y40']	['E91', 'A95', 'G87', 'Y4', 'L68', 'G29', 'L68', 'T66', 'L65', 'D64', 'N45', 'V88', 'I92', 'Y21', 'P41', 'N45', 'G87', 'I75', 'S6', 'L65', 'Y77', 'L5', 'Q22', 'F39']	2.4.2.6	12	12	['1f8xA_98', '1f8xA_92', '1f8xA_7', '1f8xA_72']	['E91' 'Y4' 'D64']	[True, True, True]	0.75	DUF1937 domain-containing protein	1	Gene3D--Hypothetical protein PA1492;InterPro--DUF1937;Pfam--DUF1937;SUPFAM--N-(deoxy)ribosyltransferase-like	1.789601809
A0A3N2N7M3	nucleoside deoxyribosyltransferase	0.816520868	0	0	['1f8xA_A102', '1f8xA_D72', '1f8xA_T68', '1f8xA_I76', '1f8xA_N74', '1f8xA_E98', '1f8xA_L99', '1f8xA_Y7', '1f8xA_P42', '1f8xA_G75', '1f8xA_F8', '1f8xA_G94', '1f8xA_L73', '1f8xA_N70', '1f8xA_I81', '1f8xA_I6', '1f8xA_N71', '1f8xA_M97', '1f8xA_G96']	['A84', 'D55', 'S54', 'L59', 'D21', 'E80', 'I23', 'Y4', 'P37', 'A58', 'I5', 'G76', 'L56', 'D21', 'A64', 'V3', 'S54', 'I79', 'G76']	2.4.2.6	12	12	['1f8xA_98', '1f8xA_92', '1f8xA_7', '1f8xA_72']	['D55' 'E80' 'Y4']	[True, True, True]	0.75	DUF4406 domain-containing protein	1	Gene3D--Hypothetical protein PA1492;InterPro--DUF4406;Pfam--DUF4406;SUPFAM--N-(deoxy)ribosyltransferase-like	1.795339746
A0A1J4XDV4	nucleoside deoxyribosyltransferase	0.823805361	0	0	['1f8xA_A102', '1f8xA_Y7', '1f8xA_L99', '1f8xA_L95', '1f8xA_I76', '1f8xA_N71', '1f8xA_G96', '1f8xA_G9', '1f8xA_I6', '1f8xA_D72', '1f8xA_G75', '1f8xA_N70', '1f8xA_L73', '1f8xA_E98', '1f8xA_I81', '1f8xA_G100', '1f8xA_M97', '1f8xA_P42', '1f8xA_T68', '1f8xA_L83', '1f8xA_N74']	['A108', 'Y4', 'L105', 'T101', 'I80', 'Q75', 'G103', 'A6', 'V3', 'D76', 'T79', 'N153', 'L77', 'E104', 'V3', 'L107', 'T106', 'P38', 'T68', 'I88', 'Q75']	2.4.2.6	12	12	['1f8xA_98', '1f8xA_92', '1f8xA_7', '1f8xA_72']	['Y4' 'D76' 'E104']	[True, True, True]	0.75	Nucleoside 2-deoxyribosyltransferase	1	Gene3D---;SUPFAM--N-(deoxy)ribosyltransferase-like	1.79619082
A0A847J5B3	carboxypeptidase A	0.636094021	0	0	['1m4lA_H69', '1m4lA_G67', '1m4lA_H196', '1m4lA_E72', '1m4lA_I74', '1m4lA_I68', '1m4lA_I195', '1m4lA_R127', '1m4lA_F269']	['H81', 'G79', 'H214', 'E84', 'T85', 'T80', 'L213', 'R147', 'F277']	3.4.17.1	12	12	['1m4lA_72', '1m4lA_127', '1m4lA_196', '1m4lA_270', '1m4lA_69']	['H81' 'H214' 'E84' 'R147']	[True, True, True, True]	0.8	Succinylglutamate desuccinylase	1	GO--C:membrane;Gene3D--Zn peptidases;SUPFAM--Zn-dependent exopeptidases	1.798372777
A0A0F9BBY8	nucleoside deoxyribosyltransferase	0.843885598	0	0	['1f8xA_E98', '1f8xA_L99', '1f8xA_Y7', '1f8xA_L73', '1f8xA_L95', '1f8xA_I76', '1f8xA_Y40', '1f8xA_I6', '1f8xA_G75', '1f8xA_G96', '1f8xA_D72', '1f8xA_G9', '1f8xA_Y69', '1f8xA_A102', '1f8xA_N74', '1f8xA_T68', '1f8xA_N71', '1f8xA_I81', '1f8xA_F8', '1f8xA_G94', '1f8xA_M97', '1f8xA_G100', '1f8xA_N70']	['E99', 'L100', 'Y10', 'V72', 'G96', 'L80', 'F35', 'I9', 'L80', 'G70', 'D76', 'I12', 'F73', 'L27', 'Q50', 'E53', 'D46', 'I9', 'L11', 'S95', 'V72', 'G101', 'Q50']	2.4.2.6	12	12	['1f8xA_98', '1f8xA_92', '1f8xA_7', '1f8xA_72']	['E99' 'Y10' 'D76']	[True, True, True]	0.75	2'-deoxynucleoside 5'-phosphate N-hydrolase 1	1		1.798703742
A0A1Y5ME51	glutamate carboxypeptidase	0.705679419	0	0	['1cg2A_H112', '1cg2A_D141', '1cg2A_S111', '1cg2A_D142', '1cg2A_H385', '1cg2A_D114', '1cg2A_E176', '1cg2A_D174', '1cg2A_D362', '1cg2A_F199', '1cg2A_K177', '1cg2A_G178', '1cg2A_E175', '1cg2A_G138', '1cg2A_E390', '1cg2A_M113']	['H53', 'D92', 'T52', 'D93', 'H204', 'D55', 'E119', 'D117', 'D181', 'L145', 'I120', 'G121', 'E118', 'G90', 'E208', 'L54']	3.4.17.11	12	12	['1cg2A_141', '1cg2A_385', '1cg2A_200', '1cg2A_112', '1cg2A_175', '1cg2A_176']	['H53' 'D92' 'H204' 'E119' 'E118']	[True, True, True, True, True]	0.833333333	Peptidase M28 domain-containing protein	1	Gene3D--Zn peptidases;SUPFAM--Zn-dependent exopeptidases	1.800776649
A0A0G1AYB6	nucleoside deoxyribosyltransferase	0.788773916	0	0	['1f8xA_L73', '1f8xA_E98', '1f8xA_Y7', '1f8xA_G75', '1f8xA_I76', '1f8xA_D72', '1f8xA_N70', '1f8xA_N74', '1f8xA_G100', '1f8xA_L99', '1f8xA_Y69', '1f8xA_M97', '1f8xA_I6', '1f8xA_G9', '1f8xA_G94', '1f8xA_N71', '1f8xA_L83']	['L53', 'E77', 'Y9', 'G55', 'I56', 'D52', 'N54', 'N54', 'G132', 'L130', 'Y80', 'I76', 'V8', 'A11', 'G73', 'D51', 'V63']	2.4.2.6	12	12	['1f8xA_98', '1f8xA_92', '1f8xA_7', '1f8xA_72']	['E77' 'Y9' 'D52']	[True, True, True]	0.75	MazG nucleotide pyrophosphohydrolase	1	Gene3D---;SUPFAM--N-(deoxy)ribosyltransferase-like	1.804330515
A0A0F9CQ31	nucleoside deoxyribosyltransferase	0.81858783	0	0	['1f8xA_E98', '1f8xA_M97', '1f8xA_D72', '1f8xA_Y7', '1f8xA_G96', '1f8xA_G94', '1f8xA_L99', '1f8xA_I6', '1f8xA_A102', '1f8xA_T68', '1f8xA_I76', '1f8xA_N70', '1f8xA_G75', '1f8xA_N71', '1f8xA_N74', '1f8xA_P42', '1f8xA_G9', '1f8xA_I81', '1f8xA_L73', '1f8xA_L95', '1f8xA_F8']	['E101', 'M75', 'D76', 'Y9', 'G97', 'G97', 'L80', 'V8', 'A105', 'I29', 'L80', 'S41', 'I79', 'E124', 'D103', 'P53', 'A11', 'A85', 'L77', 'T98', 'V10']	2.4.2.6	12	12	['1f8xA_98', '1f8xA_92', '1f8xA_7', '1f8xA_72']	['E101' 'D76' 'Y9']	[True, True, True]	0.75	DUF1937 domain-containing protein	1	Gene3D--Hypothetical protein PA1492;InterPro--DUF1937;Pfam--DUF1937;SUPFAM--N-(deoxy)ribosyltransferase-like	1.805908726
A0A382IF73	nucleoside deoxyribosyltransferase	0.851315466	0	0	['1f8xA_A102', '1f8xA_Y7', '1f8xA_E98', '1f8xA_L73', '1f8xA_F8', '1f8xA_P42', '1f8xA_M97', '1f8xA_G94', '1f8xA_L83', '1f8xA_I6', '1f8xA_D72', '1f8xA_L95', '1f8xA_N70', '1f8xA_G75', '1f8xA_I81', '1f8xA_L99', '1f8xA_I76', '1f8xA_N74', '1f8xA_N71', '1f8xA_G9', '1f8xA_G100']	['A118', 'Y10', 'E114', 'L89', 'L11', 'P43', 'E113', 'G110', 'I99', 'T9', 'D88', 'T111', 'S31', 'M91', 'F97', 'I115', 'V92', 'S31', 'T87', 'V12', 'T166']	2.4.2.6	12	12	['1f8xA_98', '1f8xA_92', '1f8xA_7', '1f8xA_72']	['Y10' 'E114' 'D88']	[True, True, True]	0.75	Uncharacterized protein	1	Gene3D---;SUPFAM--N-(deoxy)ribosyltransferase-like	1.809801341
A0A372M3W7	DNA nucleotidylexotransferase	0.824891685	0	0	['1jmsA_T331', '1jmsA_F346', '1jmsA_V433', '1jmsA_V344', '1jmsA_L435', '1jmsA_D343', '1jmsA_D345', '1jmsA_C404', '1jmsA_D434']	['V50', 'M65', 'V129', 'I63', 'V129', 'D62', 'D64', 'L110', 'D130']	2.7.7.31	12	12	['1jmsA_343', '1jmsA_434', '1jmsA_345']	['D62' 'D64' 'D130']	[True, True, True]	1	Uncharacterized protein	1		1.810723356
R5VQ69	leishmanolysin	0.763806249	0	0	['1lmlA_E265', '1lmlA_E323', '1lmlA_I335', '1lmlA_F272', '1lmlA_L270', '1lmlA_A227', '1lmlA_H264', '1lmlA_H268', '1lmlA_A267', '1lmlA_M345', '1lmlA_V322', '1lmlA_V262', '1lmlA_M266', '1lmlA_L344']	['E226', 'E412', 'A425', 'L233', 'L231', 'V186', 'H225', 'H229', 'G228', 'M252', 'I411', 'T227', 'T227', 'V307']	3.4.24.36	12	12	['1lmlA_265', '1lmlA_264', '1lmlA_334', '1lmlA_268']	['E226' 'H225' 'H229']	[True, True, True]	0.75	Hypothetical surface-anchored protein	1	PANTHER--PEPTIDASE_M6 DOMAIN-CONTAINING PROTEIN;PANTHER--SECRETED PROTEIN-RELATED;SUPFAM--Metalloproteases ('zincins'), catalytic domain;PROSITE--PROKAR_LIPOPROTEIN	1.815305142
A0A349NMI9	nucleoside deoxyribosyltransferase	0.80931523	0	0	['1f8xA_I6', '1f8xA_A102', '1f8xA_Y7', '1f8xA_N70', '1f8xA_E98', '1f8xA_N71', '1f8xA_L73', '1f8xA_G94', '1f8xA_F8', '1f8xA_L95', '1f8xA_N74', '1f8xA_G9', '1f8xA_D72', '1f8xA_G100', '1f8xA_I81', '1f8xA_P42', '1f8xA_I76', '1f8xA_M97', '1f8xA_L99', '1f8xA_G96']	['A20', 'A125', 'Y21', 'Q165', 'E121', 'I94', 'I72', 'G117', 'L22', 'S118', 'N73', 'C23', 'D95', 'V124', 'F104', 'P54', 'V99', 'L96', 'A122', 'G117']	2.4.2.6	12	12	['1f8xA_98', '1f8xA_92', '1f8xA_7', '1f8xA_72']	['Y21' 'E121' 'D95']	[True, True, True]	0.75				1.820150615
A0A0S8F227	nucleoside deoxyribosyltransferase	0.793911436	0	0	['1f8xA_A102', '1f8xA_E98', '1f8xA_Y7', '1f8xA_M97', '1f8xA_N71', '1f8xA_I76', '1f8xA_L95', '1f8xA_G9', '1f8xA_I81', '1f8xA_D72', '1f8xA_L73', '1f8xA_I6', '1f8xA_G100', '1f8xA_G75', '1f8xA_L99', '1f8xA_L83', '1f8xA_N70', '1f8xA_D92', '1f8xA_G96', '1f8xA_N74', '1f8xA_P42', '1f8xA_G94']	['A127', 'E123', 'Y23', 'E122', 'D97', 'V101', 'T120', 'C25', 'F106', 'D97', 'L98', 'I136', 'L126', 'M100', 'L124', 'I109', 'N75', 'A117', 'G119', 'N75', 'P56', 'G119']	2.4.2.6	12	12	['1f8xA_98', '1f8xA_92', '1f8xA_7', '1f8xA_72']	['E123' 'Y23' 'D97' 'A117']	[True, True, True, False]	0.75	Uncharacterized protein	1	Gene3D---;SUPFAM--N-(deoxy)ribosyltransferase-like	1.823774755
A0A2E9BA69	carboxypeptidase A	0.568541837	0	0	['1m4lA_H69', '1m4lA_H196', '1m4lA_R127', '1m4lA_I68', '1m4lA_S197', '1m4lA_E72', '1m4lA_E270', '1m4lA_D142', '1m4lA_G67']	['H87', 'H244', 'R134', 'V86', 'T245', 'E90', 'E313', 'D141', 'G85']	3.4.17.1	12	12	['1m4lA_72', '1m4lA_127', '1m4lA_196', '1m4lA_270', '1m4lA_69']	['H87' 'H244' 'R134' 'E90' 'E313']	[True, True, True, True, True]	1	DUF2817 domain-containing protein	1	Gene3D--Zn peptidases;InterPro--DUF2817;Pfam--DUF2817;SUPFAM--Zn-dependent exopeptidases	1.825015585
A0A177QM83	nucleoside deoxyribosyltransferase	0.810129094	0	0	['1f8xA_Y7', '1f8xA_G9', '1f8xA_Y40', '1f8xA_E98', '1f8xA_A102', '1f8xA_I76', '1f8xA_D72', '1f8xA_N70', '1f8xA_G94', '1f8xA_L83', '1f8xA_I6', '1f8xA_G100', '1f8xA_M97', '1f8xA_L73', '1f8xA_N74', '1f8xA_N71', '1f8xA_F8', '1f8xA_L95', '1f8xA_T68', '1f8xA_L99', '1f8xA_P42', '1f8xA_G96']	['Y10', 'A12', 'Y45', 'E98', 'A102', 'L75', 'D71', 'Q28', 'G94', 'I82', 'L81', 'G97', 'M25', 'I52', 'N31', 'N31', 'L11', 'V95', 'S68', 'I99', 'P47', 'G97']	2.4.2.6	12	12	['1f8xA_98', '1f8xA_92', '1f8xA_7', '1f8xA_72']	['Y10' 'E98' 'D71']	[True, True, True]	0.75	DUF1937 domain-containing protein	1	Gene3D--Hypothetical protein PA1492;InterPro--DUF1937;Pfam--DUF1937;SUPFAM--N-(deoxy)ribosyltransferase-like	1.825509343
A0A6N2YLZ0	ubiquitinyl hydrolase 1 (peptidase C12 type)	0.760344901	0	0	['1uchA_L54', '1uchA_T97', '1uchA_F170', '1uchA_I98', '1uchA_H169', '1uchA_L168', '1uchA_G96', '1uchA_C95', '1uchA_F56', '1uchA_Q89', '1uchA_G185', '1uchA_T90', '1uchA_L55', '1uchA_A94', '1uchA_I171', '1uchA_G99', '1uchA_L9', '1uchA_L183', '1uchA_K88', '1uchA_D184']	['L88', 'V18', 'F72', 'T16', 'H85', 'L84', 'C17', 'C13', 'F100', 'Q7', 'A103', 'P8', 'T74', 'T12', 'I87', 'C17', 'A63', 'I87', 'Q6', 'D101']	3.4.19.12	12	12	['1uchA_169', '1uchA_184', '1uchA_95', '1uchA_89']	['H85' 'C13' 'Q7' 'D101']	[True, True, True, True]	1	Uncharacterized protein	1		1.826054702
A0A1C6HNW8	Colicin-E7	0.701162875	0	0	['1znvB_H544', '1znvB_H569', '1znvB_V564', '1znvB_I572', '1znvB_D571', '1znvB_I570', '1znvB_E545', '1znvB_H573', '1znvB_G575', '1znvB_T565', '1znvB_I561', '1znvB_S562', '1znvB_L543']	['H73', 'H99', 'V94', 'V48', 'S50', 'V48', 'H74', 'H103', 'G64', 'S95', 'L91', 'I92', 'V72']	3.1.-.-	12	12	['1znvB_544', '1znvB_573', '1znvB_545', '1znvB_569']	['H73' 'H99' 'H74' 'H103']	[True, True, False, True]	0.75	HNH endonuclease	1		1.829778663
A0A2N0Q8D2	leishmanolysin	0.841082035	0	0	['1lmlA_H268', '1lmlA_G329', '1lmlA_H334', '1lmlA_E265', '1lmlA_E323', '1lmlA_V322', '1lmlA_F272', '1lmlA_S333', '1lmlA_L270', '1lmlA_A267', '1lmlA_M345', '1lmlA_A227', '1lmlA_S330', '1lmlA_H264', '1lmlA_M266', '1lmlA_T263', '1lmlA_G271', '1lmlA_I335', '1lmlA_V262']	['H142', 'G271', 'H276', 'E139', 'E262', 'L261', 'F146', 'A275', 'L144', 'I141', 'M290', 'A66', 'S272', 'H138', 'L140', 'V137', 'G145', 'A277', 'I30']	3.4.24.36	12	12	['1lmlA_265', '1lmlA_264', '1lmlA_334', '1lmlA_268']	['H142' 'H276' 'E139' 'H138']	[True, True, True, True]	1	Sequence orphan	1		1.830031047
A0A517XKX0	ubiquitinyl hydrolase 1 (peptidase C12 type)	0.857572025	0	0	['1uchA_G99', '1uchA_H169', '1uchA_L168', '1uchA_L54', '1uchA_R186', '1uchA_I171', '1uchA_C95', '1uchA_Q89', '1uchA_L183', '1uchA_A94', '1uchA_T97', '1uchA_G96', '1uchA_D184', '1uchA_F170', '1uchA_L55', '1uchA_S92', '1uchA_L9', '1uchA_G185', '1uchA_I98']	['G36', 'H122', 'S121', 'V96', 'R147', 'V124', 'C32', 'Q27', 'V158', 'V33', 'V33', 'G36', 'D133', 'L123', 'V158', 'T54', 'L167', 'P134', 'T35']	3.4.19.12	12	12	['1uchA_169', '1uchA_184', '1uchA_95', '1uchA_89']	['H122' 'C32' 'Q27' 'D133']	[True, True, True, True]	1	Uncharacterized protein	1		1.83140026
A0A1F9N9B6	carboxypeptidase A	0.645345985	0	0	['1m4lA_H196', '1m4lA_I195', '1m4lA_H69', '1m4lA_I68', '1m4lA_E270', '1m4lA_D142', '1m4lA_F269', '1m4lA_R127', '1m4lA_I74', '1m4lA_E72', '1m4lA_S197']	['H270', 'L269', 'H111', 'V110', 'E338', 'D163', 'F337', 'R156', 'S246', 'E114', 'T271']	3.4.17.1	12	12	['1m4lA_72', '1m4lA_127', '1m4lA_196', '1m4lA_270', '1m4lA_69']	['H270' 'H111' 'E338' 'R156' 'E114']	[True, True, True, True, True]	1	DUF2817 domain-containing protein	1	Gene3D--Zn peptidases;InterPro--DUF2817;Pfam--DUF2817;SUPFAM--Zn-dependent exopeptidases	1.833920445
A0A2E5JNT5	nucleoside deoxyribosyltransferase	0.788651436	0	0	['1f8xA_A102', '1f8xA_E98', '1f8xA_I76', '1f8xA_Y7', '1f8xA_N70', '1f8xA_G94', '1f8xA_N74', '1f8xA_L73', '1f8xA_M97', '1f8xA_G96', '1f8xA_N71', '1f8xA_G75', '1f8xA_I6', '1f8xA_G9', '1f8xA_L95', '1f8xA_L99', '1f8xA_P42', '1f8xA_D72', '1f8xA_L83', '1f8xA_Y69']	['A108', 'E104', 'V80', 'Y4', 'D25', 'G100', 'T78', 'L77', 'A103', 'S42', 'S75', 'A79', 'A3', 'S6', 'T101', 'V105', 'P38', 'D76', 'I88', 'Y74']	2.4.2.6	12	12	['1f8xA_98', '1f8xA_92', '1f8xA_7', '1f8xA_72']	['E104' 'Y4' 'D76']	[True, True, True]	0.75	Nucleoside 2-deoxyribosyltransferase	1	Gene3D---;SUPFAM--N-(deoxy)ribosyltransferase-like	1.835343904
A0A838INY3	glycerophosphodiester phosphodiesterase	0.794130663	0	0	['2pz0A_I118', '2pz0A_H17', '2pz0A_S150', '2pz0A_E119', '2pz0A_L172', '2pz0A_D46', '2pz0A_F152', '2pz0A_L45', '2pz0A_I15', '2pz0A_I43', '2pz0A_E44', '2pz0A_K121', '2pz0A_I58', '2pz0A_D239', '2pz0A_H59', '2pz0A_N117', '2pz0A_D240', '2pz0A_N27', '2pz0A_T238', '2pz0A_I120']	['V125', 'H30', 'T176', 'E128', 'L207', 'D70', 'F178', 'I69', 'I28', 'V67', 'E68', 'K130', 'A83', 'S281', 'H84', 'F126', 'D179', 'D44', 'S177', 'L129']	3.1.4.46	12	12	['2pz0A_17', '2pz0A_44', '2pz0A_121', '2pz0A_46', '2pz0A_239', '2pz0A_18', '2pz0A_59', '2pz0A_119']	['H30' 'E128' 'D70' 'E68' 'K130' 'S281' 'H84']	[True, True, True, True, True, False, True]	0.75	Uncharacterized protein	1	PROSITE--PROKAR_LIPOPROTEIN	1.835947851
A0A0F9CSV4	alpha-1,3-mannosyl-glycoprotein 2-beta-N-acetylglucosaminyltransferase	0.651305048	0	0	['1foaA_F316', '1foaA_D292', '1foaA_D212', '1foaA_W293', '1foaA_G317', '1foaA_W290', '1foaA_T315', '1foaA_E211', '1foaA_M294', '1foaA_F289', '1foaA_D291', '1foaA_D213', '1foaA_R117']	['F104', 'D142', 'D80', 'W89', 'G105', 'W89', 'A115', 'A79', 'A149', 'I141', 'D142', 'D81', 'R9']	2.4.1.101	12	12	['1foaA_291', '1foaA_213']	['D142' 'D81']	[True, True]	1	Uncharacterized protein	1		1.83854846
A0A0G1XMN4	anthrax lethal factor endopeptidase	0.835869062	0	0	['1pwvA_H690', '1pwvA_G689', '1pwvA_D694', '1pwvA_A738', '1pwvA_H686', '1pwvA_E687', '1pwvA_F737', '1pwvA_E733', '1pwvA_A734', '1pwvA_G683', '1pwvA_N732', '1pwvA_D693', '1pwvA_E682', '1pwvA_G729', '1pwvA_G657', '1pwvA_Y728', '1pwvA_E735', '1pwvA_E739', '1pwvA_L658', '1pwvA_V692', '1pwvA_I685', '1pwvA_T726', '1pwvA_F736', '1pwvA_A691']	['H88', 'G87', 'D91', 'A156', 'H84', 'E85', 'F155', 'D75', 'E153', 'A80', 'D150', 'E157', 'E77', 'A147', 'G60', 'Y146', 'E153', 'E157', 'L61', 'I83', 'I83', 'L15', 'L179', 'T158']	3.4.24.83	12	12	['1pwvA_735', '1pwvA_728', '1pwvA_690', '1pwvA_686', '1pwvA_687']	['H88' 'H84' 'E85' 'Y146' 'E153']	[True, True, True, True, True]	1	Uncharacterized protein	1	Gene3D---;SUPFAM--Metalloproteases ('zincins'), catalytic domain	1.841968856
A0A1I0XJ03	anthrax lethal factor endopeptidase	0.813397408	0	0	['1pwvA_E739', '1pwvA_A691', '1pwvA_A738', '1pwvA_E735', '1pwvA_G689', '1pwvA_V692', '1pwvA_H686', '1pwvA_H690', '1pwvA_L658', '1pwvA_E733', '1pwvA_E687', '1pwvA_F737', '1pwvA_Y728', '1pwvA_F688', '1pwvA_N732', '1pwvA_D694', '1pwvA_E682', '1pwvA_A734', '1pwvA_T726', '1pwvA_I685', '1pwvA_G683', '1pwvA_G657', '1pwvA_T731', '1pwvA_D693']	['E260', 'S261', 'A259', 'E256', 'G165', 'L168', 'H162', 'H166', 'I92', 'R152', 'E163', 'F258', 'Y249', 'F262', 'S253', 'S264', 'R154', 'E256', 'F214', 'L161', 'A236', 'A91', 'T252', 'E260']	3.4.24.83	12	12	['1pwvA_735', '1pwvA_728', '1pwvA_690', '1pwvA_686', '1pwvA_687']	['E256' 'H162' 'H166' 'E163' 'Y249']	[True, True, True, True, True]	1	Uncharacterized protein	1		1.844799532
A0A0F9SEM7	nucleoside deoxyribosyltransferase	0.815366084	0	0	['1f8xA_G9', '1f8xA_D72', '1f8xA_E98', '1f8xA_N70', '1f8xA_F8', '1f8xA_N71', '1f8xA_L95', '1f8xA_I76', '1f8xA_I6', '1f8xA_Y40', '1f8xA_G96', '1f8xA_N74', '1f8xA_L99', '1f8xA_Y7', '1f8xA_L73', '1f8xA_T68', '1f8xA_P42', '1f8xA_A102', '1f8xA_G94', '1f8xA_D92', '1f8xA_M97', '1f8xA_G100']	['A10', 'D72', 'E99', 'N73', 'F9', 'N24', 'C96', 'L35', 'I84', 'Y43', 'G98', 'A23', 'S32', 'Y8', 'L102', 'N24', 'P45', 'F103', 'G95', 'S93', 'N73', 'A33']	2.4.2.6	12	12	['1f8xA_98', '1f8xA_92', '1f8xA_7', '1f8xA_72']	['D72' 'E99' 'Y8' 'S93']	[True, True, True, False]	0.75	DUF1937 domain-containing protein	1	Gene3D--Hypothetical protein PA1492;InterPro--DUF1937;Pfam--DUF1937;SUPFAM--N-(deoxy)ribosyltransferase-like	1.844896842
A0A7Y9HWY4	anthrax lethal factor endopeptidase	0.796345837	0	0	['1pwvA_H686', '1pwvA_E735', '1pwvA_G657', '1pwvA_H690', '1pwvA_L658', '1pwvA_G689', '1pwvA_G729', '1pwvA_D693', '1pwvA_T731', '1pwvA_R730', '1pwvA_E682', '1pwvA_V692', '1pwvA_N732', '1pwvA_Y728', '1pwvA_A738', '1pwvA_D694', '1pwvA_E687', '1pwvA_T726', '1pwvA_A691', '1pwvA_F736', '1pwvA_A734', '1pwvA_F688', '1pwvA_E739', '1pwvA_F737', '1pwvA_I685']	['H160', 'E251', 'A96', 'H164', 'L97', 'T258', 'G245', 'E255', 'S247', 'R293', 'E60', 'L257', 'S248', 'Y244', 'A254', 'E255', 'E161', 'N208', 'L257', 'F262', 'E251', 'L257', 'E255', 'L257', 'L257']	3.4.24.83	12	12	['1pwvA_735', '1pwvA_728', '1pwvA_690', '1pwvA_686', '1pwvA_687']	['H160' 'E251' 'H164' 'Y244' 'E161']	[True, True, True, True, True]	1	Uncharacterized protein	1		1.846671901
A0A3N5WLL0	leishmanolysin	0.751723873	0	0	['1lmlA_H264', '1lmlA_E265', '1lmlA_A267', '1lmlA_T263', '1lmlA_V262', '1lmlA_A225', '1lmlA_V261', '1lmlA_M266', '1lmlA_M345', '1lmlA_H268', '1lmlA_L344', '1lmlA_A227']	['H157', 'E158', 'A160', 'A156', 'L159', 'A124', 'V154', 'L159', 'M177', 'H161', 'L176', 'A124']	3.4.24.36	12	12	['1lmlA_265', '1lmlA_264', '1lmlA_334', '1lmlA_268']	['H157' 'E158' 'H161']	[True, True, True]	0.75	Uncharacterized protein	1		1.847939212
A0A0Q7BXN8	alpha-D-ribose 1-methylphosphonate 5-phosphate C-P-lyase	0.513184455	0	0	['4xb6D_Q275', '4xb6D_A215', '4xb6D_R273', '4xb6D_I30', '4xb6D_C241', '4xb6D_C266', '4xb6D_Y33', '4xb6D_A242', '4xb6D_F264', '4xb6D_C272', '4xb6D_Q274', '4xb6D_C244', '4xb6D_G245', '4xb6D_S246', '4xb6D_D270']	['E27', 'A108', 'Q68', 'V59', 'C110', 'C82', 'V59', 'H111', 'F97', 'C85', 'I26', 'C113', 'G114', 'T93', 'D44']	4.7.1.1	12	12	['4xb6D_272', '4xb6D_266', '4xb6D_244', '4xb6D_241', '4xb6D_32']	['C110' 'C82' 'C85' 'C113']	[True, True, True, True]	0.8	Uncharacterized protein	1		1.849640205
A0A3N5RQT4	nucleoside deoxyribosyltransferase	0.800411027	0	0	['1f8xA_A102', '1f8xA_E98', '1f8xA_Y7', '1f8xA_D72', '1f8xA_M97', '1f8xA_I76', '1f8xA_I6', '1f8xA_G96', '1f8xA_N71', '1f8xA_N70', '1f8xA_G9', '1f8xA_N74', '1f8xA_T68', '1f8xA_L73', '1f8xA_G75', '1f8xA_P42', '1f8xA_L95', '1f8xA_G100', '1f8xA_G94', '1f8xA_L99', '1f8xA_Y69', '1f8xA_F8', '1f8xA_D92']	['A96', 'E92', 'Y4', 'D65', 'M23', 'I69', 'I3', 'G88', 'N25', 'E94', 'A6', 'G29', 'S45', 'L62', 'A96', 'P41', 'V89', 'G29', 'G88', 'V93', 'Y26', 'L5', 'S86']	2.4.2.6	12	12	['1f8xA_98', '1f8xA_92', '1f8xA_7', '1f8xA_72']	['E92' 'Y4' 'D65' 'S86']	[True, True, True, False]	0.75	DUF1937 family protein	1	Gene3D--Hypothetical protein PA1492;InterPro--DUF1937;Pfam--DUF1937;SUPFAM--N-(deoxy)ribosyltransferase-like	1.852878905
A0A2E9ME44	carboxypeptidase A	0.679442968	0	0	['1m4lA_G67', '1m4lA_H69', '1m4lA_R127', '1m4lA_I195', '1m4lA_I74', '1m4lA_T75', '1m4lA_S70', '1m4lA_E72', '1m4lA_Q76', '1m4lA_H196', '1m4lA_I68']	['G62', 'H64', 'R107', 'L60', 'V71', 'T70', 'G65', 'E67', 'V71', 'H146', 'S63']	3.4.17.1	12	12	['1m4lA_72', '1m4lA_127', '1m4lA_196', '1m4lA_270', '1m4lA_69']	['H64' 'R107' 'E67' 'H146']	[True, True, True, True]	0.8	Peptidase M14 carboxypeptidase A domain-containing protein	1	Gene3D--Zn peptidases;SUPFAM--Zn-dependent exopeptidases	1.853852651
A0A814S428	ubiquitinyl hydrolase 1 (peptidase C12 type)	0.773534885	0	0	['1uchA_Q89', '1uchA_H169', '1uchA_T97', '1uchA_F86', '1uchA_L183', '1uchA_T90', '1uchA_K88', '1uchA_L55', '1uchA_G185', '1uchA_G96', '1uchA_G99', '1uchA_C95', '1uchA_A94', '1uchA_F170', '1uchA_I98', '1uchA_L168', '1uchA_L54', '1uchA_F56', '1uchA_I171']	['Q11', 'H119', 'I24', 'S8', 'I294', 'T297', 'L10', 'I238', 'S8', 'G20', 'A23', 'C19', 'G20', 'I120', 'T22', 'I120', 'I103', 'I294', 'V121']	3.4.19.12	12	12	['1uchA_169', '1uchA_184', '1uchA_95', '1uchA_89']	['Q11' 'H119' 'C19']	[True, True, True]	0.75	Peptidase C39-like domain-containing protein	1		1.856041894
A0A814S428	ubiquitinyl hydrolase 1 (peptidase C12 type)	0.773534885	0	0	['1uchA_Q89', '1uchA_H169', '1uchA_T97', '1uchA_F86', '1uchA_L183', '1uchA_T90', '1uchA_K88', '1uchA_L55', '1uchA_G185', '1uchA_G96', '1uchA_G99', '1uchA_C95', '1uchA_A94', '1uchA_F170', '1uchA_I98', '1uchA_L168', '1uchA_L54', '1uchA_F56', '1uchA_I171']	['Q11', 'H119', 'I24', 'S8', 'I294', 'T297', 'L10', 'I238', 'S8', 'G20', 'A23', 'C19', 'G20', 'I120', 'T22', 'I120', 'I103', 'I294', 'V121']	3.4.19.12	12	12	['1uchA_169', '1uchA_184', '1uchA_95', '1uchA_89']	['Q11' 'H119' 'C19']	[True, True, True]	0.75	Peptidase C39-like domain-containing protein	1		1.856041894
A0A814S428	ubiquitinyl hydrolase 1 (peptidase C12 type)	0.773534885	0	0	['1uchA_Q89', '1uchA_H169', '1uchA_T97', '1uchA_F86', '1uchA_L183', '1uchA_T90', '1uchA_K88', '1uchA_L55', '1uchA_G185', '1uchA_G96', '1uchA_G99', '1uchA_C95', '1uchA_A94', '1uchA_F170', '1uchA_I98', '1uchA_L168', '1uchA_L54', '1uchA_F56', '1uchA_I171']	['Q11', 'H119', 'I24', 'S8', 'I294', 'T297', 'L10', 'I238', 'S8', 'G20', 'A23', 'C19', 'G20', 'I120', 'T22', 'I120', 'I103', 'I294', 'V121']	3.4.19.12	12	12	['1uchA_169', '1uchA_184', '1uchA_95', '1uchA_89']	['Q11' 'H119' 'C19']	[True, True, True]	0.75	Peptidase C39-like domain-containing protein	1		1.856041894
A0A2A5B588	nucleoside deoxyribosyltransferase	0.828413966	0	0	['1f8xA_Y7', '1f8xA_A102', '1f8xA_I81', '1f8xA_E98', '1f8xA_D72', '1f8xA_I76', '1f8xA_G75', '1f8xA_F8', '1f8xA_N74', '1f8xA_G100', '1f8xA_G96', '1f8xA_L73', '1f8xA_N70', '1f8xA_G9', '1f8xA_M97', '1f8xA_P42', '1f8xA_L95', '1f8xA_L99', '1f8xA_T68', '1f8xA_G94', '1f8xA_I6']	['Y6', 'A99', 'I77', 'E95', 'D68', 'I72', 'L71', 'L81', 'D24', 'C27', 'G91', 'V69', 'N32', 'A8', 'V69', 'P43', 'V92', 'I96', 'S47', 'G91', 'L78']	2.4.2.6	12	12	['1f8xA_98', '1f8xA_92', '1f8xA_7', '1f8xA_72']	['Y6' 'E95' 'D68']	[True, True, True]	0.75	DUF1937 domain-containing protein	1	Gene3D--Hypothetical protein PA1492;InterPro--DUF1937;Pfam--DUF1937;SUPFAM--N-(deoxy)ribosyltransferase-like	1.857324484
A0A1B4V245	phosphohistidine phosphatase	0.856878364	0	0	['2hw4A_H53', '2hw4A_S94', '2hw4A_G98', '2hw4A_A96', '2hw4A_I56', '2hw4A_Y97', '2hw4A_Y22', '2hw4A_G77', '2hw4A_D55', '2hw4A_K21', '2hw4A_M95', '2hw4A_V90', '2hw4A_Y52', '2hw4A_I79', '2hw4A_A54', '2hw4A_R78']	['H43', 'S95', 'G99', 'A97', 'I46', 'Y98', 'F21', 'G78', 'Q45', 'K20', 'Q96', 'L91', 'Y42', 'F21', 'S44', 'R79']	3.9.1.3	12	12	['2hw4A_78', '2hw4A_96', '2hw4A_53', '2hw4A_21', '2hw4A_54', '2hw4A_94']	['H43' 'S95' 'A97' 'K20' 'S44' 'R79']	[True, True, True, True, False, True]	0.833333333	Uncharacterized protein	1	SUPFAM--PHP14-like	1.864752274
A0A0F9QKB4	nucleoside deoxyribosyltransferase	0.844118525	0	0	['1f8xA_A102', '1f8xA_G100', '1f8xA_Y7', '1f8xA_E98', '1f8xA_I76', '1f8xA_L83', '1f8xA_F8', '1f8xA_D92', '1f8xA_N71', '1f8xA_P42', '1f8xA_G75', '1f8xA_I81', '1f8xA_D72', '1f8xA_I6', '1f8xA_N70', '1f8xA_L95', '1f8xA_M97', '1f8xA_G96', '1f8xA_G94', '1f8xA_L73', '1f8xA_Y40', '1f8xA_G9', '1f8xA_L99']	['A109', 'S62', 'Y10', 'E105', 'V83', 'I90', 'F11', 'S99', 'N32', 'P54', 'I82', 'I88', 'D79', 'A9', 'E33', 'M102', 'I104', 'G101', 'G101', 'I104', 'Y52', 'S12', 'I106']	2.4.2.6	12	12	['1f8xA_98', '1f8xA_92', '1f8xA_7', '1f8xA_72']	['Y10' 'E105' 'S99' 'D79']	[True, True, False, True]	0.75	Nucleoside 2-deoxyribosyltransferase	1	Gene3D---;SUPFAM--N-(deoxy)ribosyltransferase-like	1.866503639
A0A2D6TZX5	alpha-1,3-mannosyl-glycoprotein 2-beta-N-acetylglucosaminyltransferase	0.696473574	0	0	['1foaA_T315', '1foaA_L214', '1foaA_D212', '1foaA_R117', '1foaA_D291', '1foaA_D213', '1foaA_W293', '1foaA_D292', '1foaA_F289']	['T135', 'I133', 'A131', 'R234', 'D203', 'D132', 'W143', 'D208', 'F196']	2.4.1.101	12	12	['1foaA_291', '1foaA_213']	['D203' 'D132']	[True, True]	1	Nucleotide-diphospho-sugar transferase domain-containing protein	1		1.867669364
A0A2S8M8C7	neprilysin	0.79241259	0	0	['1r1jA_D650', '1r1jA_H583', '1r1jA_G653', '1r1jA_E584', '1r1jA_S712', '1r1jA_H711', '1r1jA_I719', '1r1jA_G582', '1r1jA_A649', '1r1jA_N647', '1r1jA_V580', '1r1jA_I585', '1r1jA_G652', '1r1jA_R717', '1r1jA_L644', '1r1jA_I718', '1r1jA_T643', '1r1jA_M579', '1r1jA_I648', '1r1jA_T721', '1r1jA_L654', '1r1jA_E646', '1r1jA_A543', '1r1jA_H587', '1r1jA_I581', '1r1jA_D709', '1r1jA_N651', '1r1jA_V710', '1r1jA…	['D83', 'H60', 'G63', 'E61', 'S134', 'H133', 'V66', 'G63', 'A82', 'N140', 'V62', 'I147', 'G115', 'R139', 'V104', 'I147', 'S103', 'L85', 'I147', 'A111', 'V107', 'E79', 'A15', 'H64', 'V107', 'D131', 'Q144', 'V132', 'A56']	3.4.24.11	12	12	['1r1jA_584', '1r1jA_711', '1r1jA_587', '1r1jA_583', '1r1jA_650', '1r1jA_646', '1r1jA_717']	['D83' 'H60' 'E61' 'H133' 'R139' 'E79' 'H64']	[True, True, True, True, True, True, True]	1	Peptidase	1	InterPro--DUF4344;Pfam--DUF4344	1.872247238
A0A0F9J7R9	nucleoside deoxyribosyltransferase	0.807762763	0	0	['1f8xA_Y7', '1f8xA_E98', '1f8xA_Y40', '1f8xA_I76', '1f8xA_N71', '1f8xA_N70', '1f8xA_G75', '1f8xA_A102', '1f8xA_I6', '1f8xA_L73', '1f8xA_G96', '1f8xA_N74', '1f8xA_L99', '1f8xA_L83', '1f8xA_F8', '1f8xA_G100', '1f8xA_D72', '1f8xA_G9', '1f8xA_P42', '1f8xA_M97']	['Y4', 'E100', 'Y46', 'I77', 'N25', 'E126', 'I76', 'G104', 'V3', 'V55', 'G96', 'A28', 'L124', 'V84', 'M5', 'A28', 'D73', 'G112', 'P48', 'V99']	2.4.2.6	12	12	['1f8xA_98', '1f8xA_92', '1f8xA_7', '1f8xA_72']	['Y4' 'E100' 'D73']	[True, True, True]	0.75	Uncharacterized protein	1	Gene3D---	1.874238284
A0A814S428	staphopain	0.716318	0	0	['1x9yA_Q237', '1x9yA_W359', '1x9yA_Q236', '1x9yA_F246', '1x9yA_C243', '1x9yA_D363', '1x9yA_A244', '1x9yA_G245', '1x9yA_A326', '1x9yA_S247', '1x9yA_A341', '1x9yA_H340', '1x9yA_N240']	['Q11', 'W34', 'L10', 'T22', 'C19', 'S147', 'G20', 'G20', 'G105', 'A23', 'I120', 'H119', 'I182']	3.4.22.28	12	12	['1x9yA_237', '1x9yA_340', '1x9yA_243', '1x9yA_360']	['Q11' 'C19' 'H119']	[True, True, True]	0.75	Peptidase C39-like domain-containing protein	1		1.874790733
A0A814S428	staphopain	0.716318	0	0	['1x9yA_Q237', '1x9yA_W359', '1x9yA_Q236', '1x9yA_F246', '1x9yA_C243', '1x9yA_D363', '1x9yA_A244', '1x9yA_G245', '1x9yA_A326', '1x9yA_S247', '1x9yA_A341', '1x9yA_H340', '1x9yA_N240']	['Q11', 'W34', 'L10', 'T22', 'C19', 'S147', 'G20', 'G20', 'G105', 'A23', 'I120', 'H119', 'I182']	3.4.22.28	12	12	['1x9yA_237', '1x9yA_340', '1x9yA_243', '1x9yA_360']	['Q11' 'C19' 'H119']	[True, True, True]	0.75	Peptidase C39-like domain-containing protein	1		1.874790733
A0A814S428	staphopain	0.716318	0	0	['1x9yA_Q237', '1x9yA_W359', '1x9yA_Q236', '1x9yA_F246', '1x9yA_C243', '1x9yA_D363', '1x9yA_A244', '1x9yA_G245', '1x9yA_A326', '1x9yA_S247', '1x9yA_A341', '1x9yA_H340', '1x9yA_N240']	['Q11', 'W34', 'L10', 'T22', 'C19', 'S147', 'G20', 'G20', 'G105', 'A23', 'I120', 'H119', 'I182']	3.4.22.28	12	12	['1x9yA_237', '1x9yA_340', '1x9yA_243', '1x9yA_360']	['Q11' 'C19' 'H119']	[True, True, True]	0.75	Peptidase C39-like domain-containing protein	1		1.874790733
U6SIP0	glutamate carboxypeptidase	0.757853568	0	0	['1cg2A_E175', '1cg2A_G138', '1cg2A_T57', '1cg2A_S179', '1cg2A_D114', '1cg2A_E176', '1cg2A_A140', '1cg2A_N172', '1cg2A_E390', '1cg2A_E200', '1cg2A_D141', '1cg2A_D362', '1cg2A_P201', '1cg2A_H385', '1cg2A_H112', '1cg2A_S111', '1cg2A_M113']	['E183', 'G148', 'V35', 'S187', 'D100', 'E184', 'M150', 'T180', 'E529', 'E215', 'D151', 'D473', 'P216', 'H525', 'H98', 'S97', 'F99']	3.4.17.11	12	12	['1cg2A_141', '1cg2A_385', '1cg2A_200', '1cg2A_112', '1cg2A_175', '1cg2A_176']	['E183' 'E184' 'E215' 'D151' 'H525' 'H98']	[True, True, True, True, True, True]	1	Arginine utilization protein RocB	1	GO--F:hydrolase activity;Gene3D--Zn peptidases;InterPro--Peptidase_M20;InterPro--Uncharacterised_RocB;PANTHER--ACETYLORNITHINE DEACETYLASE;PANTHER--PROTEIN ROCB;Pfam--Peptidase_M20;SUPFAM--Zn-dependent exopeptidases	1.885744606
A0A1F8PBB3	quercetin 2,3-dioxygenase	0.821994877	0	0	['1gqgA_H66', '1gqgA_N74', '1gqgA_H68', '1gqgA_I67', '1gqgA_T113', '1gqgA_V110', '1gqgA_I127', '1gqgA_P65', '1gqgA_E73', '1gqgA_T111', '1gqgA_N109', '1gqgA_V106', '1gqgA_H112', '1gqgA_L64']	['H60', 'V44', 'H62', 'T61', 'S270', 'L110', 'S270', 'P101', 'S211', 'L191', 'N109', 'L251', 'H112', 'V100']	1.13.11.24	12	12	['1gqgA_66', '1gqgA_73', '1gqgA_68', '1gqgA_112']	['H60' 'H62' 'S211' 'H112']	[True, True, False, True]	0.75	Uncharacterized protein	1		1.914617849
A0A0A1W4U8	bontoxilysin	0.789016405	0	0	['1epwA_H233', '1epwA_Y269', '1epwA_V234', '1epwA_L235', '1epwA_L227', '1epwA_H229', '1epwA_L231', '1epwA_L225', '1epwA_T171', '1epwA_S374', '1epwA_E357', '1epwA_S371', '1epwA_E266', '1epwA_T270', '1epwA_T368', '1epwA_M228', '1epwA_I232', '1epwA_E267', '1epwA_H236', '1epwA_A370', '1epwA_E230']	['H81', 'Y17', 'L79', 'L79', 'L79', 'H77', 'L79', 'L15', 'T49', 'S100', 'E119', 'S100', 'E119', 'A122', 'V91', 'F129', 'T80', 'E119', 'Q84', 'S3', 'E78']	3.4.24.69	12	12	['1epwA_369', '1epwA_267', '1epwA_229', '1epwA_233', '1epwA_230']	['H81' 'H77' 'E119' 'E78']	[True, True, True, True]	0.8	Type IV secretion protein Rhs	1		1.922447512
A0A7S3CI35	6-deoxyerythronolide-B synthase	0.760890068	0	0	['1kezA_H259', '1kezA_D169', '1kezA_L167', '1kezA_S229', '1kezA_M147', '1kezA_I168', '1kezA_A143', '1kezA_H141', '1kezA_T76', '1kezA_V228', '1kezA_G144', '1kezA_A145', '1kezA_S142', '1kezA_L146', '1kezA_A230', '1kezA_M262']	['H141', 'D82', 'I80', 'I107', 'C32', 'I80', 'A55', 'H141', 'P10', 'I80', 'G56', 'G57', 'S54', 'T61', 'S108', 'T144']	2.3.1.94	12	12	['1kezA_142', '1kezA_169', '1kezA_259', '1kezA_143']	['H141' 'D82' 'A55' 'S54']	[True, True, True, True]	1	Uncharacterized protein	1	PANTHER--FAM172 FAMILY PROTEIN HOMOLOG CG10038;PANTHER--UNCHARACTERIZED	1.972857496
A0A844CV12	ubiquitinyl hydrolase 1 (peptidase C12 type)	0.809888269	0	0	['1uchA_F170', '1uchA_S92', '1uchA_A94', '1uchA_N93', '1uchA_K88', '1uchA_C95', '1uchA_F86', '1uchA_G96', '1uchA_H169', '1uchA_L55', '1uchA_L9', '1uchA_I98', '1uchA_I171', '1uchA_L183', '1uchA_Q89', '1uchA_T90', '1uchA_G185', '1uchA_L54', '1uchA_L168', '1uchA_D184']	['A75', 'S128', 'V24', 'N10', 'Q90', 'C23', 'F67', 'V24', 'H74', 'M97', 'F67', 'L26', 'A76', 'M97', 'S69', 'V18', 'S69', 'V96', 'D2', 'D98']	3.4.19.12	12	12	['1uchA_169', '1uchA_184', '1uchA_95', '1uchA_89']	['C23' 'H74' 'S69' 'D98']	[True, True, False, True]	0.75	BPSL0067 family protein	1	InterPro--Dae2/Tae2-like	1.988138368
A0A1Z8UD06	alpha-1,3-mannosyl-glycoprotein 2-beta-N-acetylglucosaminyltransferase	0.683812457	0	0	['1foaA_D213', '1foaA_T315', '1foaA_L214', '1foaA_R117', '1foaA_D291', '1foaA_W293', '1foaA_D292', '1foaA_W290', '1foaA_R295']	['D91', 'V114', 'M92', 'K69', 'D187', 'W168', 'Q230', 'W101', 'R130']	2.4.1.101	12	12	['1foaA_291', '1foaA_213']	['D91' 'D187']	[True, True]	1	Glycosyltransferase	1		1.999877794
A0A3B8JTT9	Retroviral integrase	0.844810985	0	0	['4e7kA_S225', '4e7kA_N224', '4e7kA_Y129', '4e7kA_D128', '4e7kA_E221', '4e7kA_V144', '4e7kA_V220', '4e7kA_R222', '4e7kA_D185', '4e7kA_S217', '4e7kA_S184', '4e7kA_K223', '4e7kA_K219']	['A111', 'N455', 'F166', 'D142', 'E452', 'V152', 'I451', 'R246', 'D198', 'S448', 'S197', 'R114', 'A450']	2.7.7.-	12	12	['4e7kA_185', '4e7kA_221', '4e7kA_128']	['D142' 'E452' 'D198']	[True, True, True]	1	HTH iclR-type domain-containing protein	1	InterPro--DUF6399;Pfam--DUF6399	2.049271612
A0A6N6T0F9	alpha-D-ribose 1-methylphosphonate 5-phosphate C-P-lyase	0.336270337	0	0	['4xb6D_A242', '4xb6D_Q274', '4xb6D_C266', '4xb6D_C241', '4xb6D_I30', '4xb6D_F264', '4xb6D_D270', '4xb6D_C272', '4xb6D_G245', '4xb6D_R273', '4xb6D_C244', '4xb6D_S276']	['T29', 'D91', 'C28', 'C58', 'V72', 'F55', 'E81', 'C61', 'C32', 'S84', 'C31', 'V111']	4.7.1.1	12	12	['4xb6D_272', '4xb6D_266', '4xb6D_244', '4xb6D_241', '4xb6D_32']	['C28' 'C58' 'C61' 'C31']	[True, True, True, True]	0.8	Uncharacterized protein	1		2.111859993
W6VVW4	polynucleotide adenylyltransferase	0.697738489	0	0	['1fa0A_Q219', '1fa0A_L155', '1fa0A_D154', '1fa0A_R212', '1fa0A_D102', '1fa0A_K215', '1fa0A_G88', '1fa0A_T103', '1fa0A_A213', '1fa0A_L216', '1fa0A_D100', '1fa0A_V94', '1fa0A_S89', '1fa0A_L211', '1fa0A_H95', '1fa0A_I153', '1fa0A_I101', '1fa0A_L92']	['N36', 'V189', 'D188', 'K252', 'D113', 'K252', 'G98', 'L114', 'A55', 'T303', 'D111', 'I104', 'S99', 'L250', 'H105', 'V187', 'V112', 'C102']	2.7.7.19	12	12	['1fa0A_100', '1fa0A_224', '1fa0A_89', '1fa0A_102', '1fa0A_154', '1fa0A_215']	['D188' 'D113' 'K252' 'D111' 'S99']	[True, True, True, True, True]	0.833333333	Nucleotidyltransferase	1		2.131126482
A0A7R6W622	Retroviral integrase	0.823176482	0	0	['4e7kA_N224', '4e7kA_D128', '4e7kA_V220', '4e7kA_G187', '4e7kA_D185', '4e7kA_R222', '4e7kA_S217', '4e7kA_K223', '4e7kA_I127', '4e7kA_E221', '4e7kA_V144', '4e7kA_S184', '4e7kA_S225']	['N332', 'D40', 'I328', 'G96', 'D94', 'K125', 'S325', 'V331', 'S39', 'E329', 'V51', 'S93', 'S132']	2.7.7.-	12	12	['4e7kA_185', '4e7kA_221', '4e7kA_128']	['D40' 'D94' 'E329']	[True, True, True]	1	Uncharacterized protein	1		2.134902209
A0A534P1I0	peptidyl-dipeptidase A	0.698418968	0	0	['1o8aA_A381', '1o8aA_H383', '1o8aA_A354', '1o8aA_A356', '1o8aA_V380', '1o8aA_A412', '1o8aA_H387', '1o8aA_S526', '1o8aA_V379', '1o8aA_F527', '1o8aA_I388', '1o8aA_Y523', '1o8aA_E384', '1o8aA_F409', '1o8aA_I521', '1o8aA_G386', '1o8aA_G408', '1o8aA_Y390', '1o8aA_E411', '1o8aA_Q389', '1o8aA_H382', '1o8aA_D415', '1o8aA_V525', '1o8aA_F524', '1o8aA_H410', '1o8aA_M385']	['L334', 'H336', 'A307', 'V309', 'T333', 'A491', 'H340', 'A491', 'L106', 'F492', 'L334', 'Y488', 'E337', 'F366', 'S485', 'G339', 'S485', 'Y455', 'E364', 'M172', 'A419', 'E411', 'I403', 'F335', 'H343', 'M172']	3.4.15.1	12	12	['1o8aA_387', '1o8aA_523', '1o8aA_513', '1o8aA_383', '1o8aA_384', '1o8aA_353', '1o8aA_411', '1o8aA_354']	['H336' 'A307' 'H340' 'Y488' 'E337' 'E364']	[True, True, True, True, True, True]	0.75	Uncharacterized protein	1	Gene3D---;SUPFAM--Metalloproteases ('zincins'), catalytic domain	2.15504756
A0A661AKV8	peptidyl-dipeptidase A	0.761580877	0	0	['1o8aA_H387', '1o8aA_M385', '1o8aA_G386', '1o8aA_V380', '1o8aA_H383', '1o8aA_G408', '1o8aA_S526', '1o8aA_E384', '1o8aA_V379', '1o8aA_A381', '1o8aA_Q369', '1o8aA_Y523', '1o8aA_D415', '1o8aA_E411', '1o8aA_I521', '1o8aA_P407', '1o8aA_A356', '1o8aA_F527', '1o8aA_Y390', '1o8aA_F409', '1o8aA_F524', '1o8aA_Y520', '1o8aA_I388', '1o8aA_Q389', '1o8aA_V525', '1o8aA_A412', '1o8aA_A354', '1o8aA_H382', '1o8aA…	['H294', 'L72', 'G293', 'T287', 'H290', 'G316', 'S420', 'E291', 'V128', 'A423', 'H276', 'Y417', 'E319', 'E319', 'S414', 'P205', 'C263', 'L324', 'Y387', 'F285', 'F422', 'Y166', 'L419', 'Q426', 'L419', 'V320', 'A261', 'V320', 'H297']	3.4.15.1	12	12	['1o8aA_387', '1o8aA_523', '1o8aA_513', '1o8aA_383', '1o8aA_384', '1o8aA_353', '1o8aA_411', '1o8aA_354']	['H294' 'H290' 'E291' 'Y417' 'E319' 'A261']	[True, True, True, True, True, True]	0.75	Peptidase M3A/M3B catalytic domain-containing protein	1	Gene3D---;SUPFAM--Metalloproteases ('zincins'), catalytic domain	2.159528393
A0A3A5K6R2	alpha-D-ribose 1-methylphosphonate 5-phosphate C-P-lyase	0.45837599	0	0	['4xb6D_C244', '4xb6D_C272', '4xb6D_C241', '4xb6D_R273', '4xb6D_D270', '4xb6D_Q274', '4xb6D_C266', '4xb6D_F264', '4xb6D_A215', '4xb6D_I30']	['C25', 'C60', 'C57', 'R83', 'E79', 'Q81', 'C20', 'F72', 'L16', 'A12']	4.7.1.1	12	12	['4xb6D_272', '4xb6D_266', '4xb6D_244', '4xb6D_241', '4xb6D_32']	['C25' 'C60' 'C57' 'C20']	[True, True, True, True]	0.8	Uncharacterized protein	1		2.15972179
A0A1F8LSK0	polynucleotide adenylyltransferase	0.737409903	0	0	['1fa0A_I101', '1fa0A_D154', '1fa0A_K215', '1fa0A_Y90', '1fa0A_L92', '1fa0A_G88', '1fa0A_D100', '1fa0A_D102', '1fa0A_T103', '1fa0A_I153', '1fa0A_L216', '1fa0A_L211', '1fa0A_A213', '1fa0A_L155', '1fa0A_S89', '1fa0A_I214', '1fa0A_G93', '1fa0A_V94', '1fa0A_Q219', '1fa0A_R212']	['I49', 'D110', 'K145', 'Y39', 'L41', 'G37', 'D48', 'D50', 'L51', 'I109', 'L146', 'I141', 'I163', 'I111', 'S38', 'I163', 'D42', 'V43', 'Q130', 'K145']	2.7.7.19	12	12	['1fa0A_100', '1fa0A_224', '1fa0A_89', '1fa0A_102', '1fa0A_154', '1fa0A_215']	['D110' 'K145' 'D48' 'D50' 'S38']	[True, True, True, True, True]	0.833333333	Uncharacterized protein	1		2.172101926
A0A017HB83	polynucleotide adenylyltransferase	0.784620984	0	0	['1fa0A_Q219', '1fa0A_L211', '1fa0A_K215', '1fa0A_T103', '1fa0A_H95', '1fa0A_L92', '1fa0A_S89', '1fa0A_I214', '1fa0A_I101', '1fa0A_D100', '1fa0A_L216', '1fa0A_L155', '1fa0A_I153', '1fa0A_R212', '1fa0A_A213', '1fa0A_D154', '1fa0A_V94', '1fa0A_G88', '1fa0A_D102']	['D228', 'I237', 'K241', 'L104', 'H95', 'M92', 'S89', 'L288', 'V102', 'D101', 'A70', 'V178', 'V176', 'R238', 'S285', 'D177', 'T94', 'G88', 'D103']	2.7.7.19	12	12	['1fa0A_100', '1fa0A_224', '1fa0A_89', '1fa0A_102', '1fa0A_154', '1fa0A_215']	['K241' 'S89' 'D101' 'D177' 'D103']	[True, True, True, True, True]	0.833333333	Nucleotidyltransferase	1		2.176407268
A0A847EK04	polynucleotide adenylyltransferase	0.759860486	0	0	['1fa0A_L216', '1fa0A_D102', '1fa0A_A213', '1fa0A_I153', '1fa0A_G233', '1fa0A_W217', '1fa0A_G88', '1fa0A_Q219', '1fa0A_K215', '1fa0A_V94', '1fa0A_I101', '1fa0A_D100', '1fa0A_Y90', '1fa0A_I214', '1fa0A_W236', '1fa0A_D154', '1fa0A_T103', '1fa0A_G93', '1fa0A_V223', '1fa0A_R212', '1fa0A_T86', '1fa0A_L92', '1fa0A_S89', '1fa0A_L155', '1fa0A_L211']	['S155', 'D58', 'I156', 'I121', 'S172', 'W193', 'G45', 'E195', 'K157', 'T51', 'I57', 'D56', 'F47', 'I156', 'W194', 'D122', 'I121', 'G183', 'T51', 'R150', 'P43', 'M49', 'S46', 'I121', 'I153']	2.7.7.19	12	12	['1fa0A_100', '1fa0A_224', '1fa0A_89', '1fa0A_102', '1fa0A_154', '1fa0A_215']	['D58' 'K157' 'D56' 'D122' 'S46']	[True, True, True, True, True]	0.833333333	Uncharacterized protein	1		2.201203387
A0A4P7QSI5	polynucleotide adenylyltransferase	0.730187775	0	0	['1fa0A_L155', '1fa0A_I153', '1fa0A_S99', '1fa0A_L211', '1fa0A_W236', '1fa0A_L92', '1fa0A_D102', '1fa0A_L216', '1fa0A_D154', '1fa0A_G88', '1fa0A_I214', '1fa0A_V94', '1fa0A_S152', '1fa0A_R212', '1fa0A_T103', '1fa0A_D100', '1fa0A_K215', '1fa0A_H95', '1fa0A_Y90', '1fa0A_I101', '1fa0A_A213', '1fa0A_Q219', '1fa0A_S89']	['L163', 'V161', 'N75', 'I315', 'W21', 'F259', 'D83', 'A317', 'D162', 'G68', 'L228', 'T74', 'D160', 'R223', 'L84', 'D81', 'K226', 'N75', 'Y70', 'M82', 'A318', 'A135', 'S69']	2.7.7.19	12	12	['1fa0A_100', '1fa0A_224', '1fa0A_89', '1fa0A_102', '1fa0A_154', '1fa0A_215']	['D83' 'D162' 'D81' 'K226' 'S69']	[True, True, True, True, True]	0.833333333	Nucleotidyltransferase	1		2.213872656
L0A723	Retroviral integrase	0.855997174	0	0	['4e7kA_K219', '4e7kA_V220', '4e7kA_R222', '4e7kA_I127', '4e7kA_S225', '4e7kA_N224', '4e7kA_K223', '4e7kA_S184', '4e7kA_E221', '4e7kA_D128', '4e7kA_D185', '4e7kA_S217']	['A213', 'V214', 'R216', 'A67', 'T220', 'N218', 'R222', 'T128', 'E215', 'D68', 'D129', 'T211']	2.7.7.-	12	12	['4e7kA_185', '4e7kA_221', '4e7kA_128']	['E215' 'D68' 'D129']	[True, True, True]	1	Uncharacterized protein	1		2.22448748
A0A5C8ZIQ0	polynucleotide adenylyltransferase	0.791339335	0	0	['1fa0A_T103', '1fa0A_R91', '1fa0A_G88', '1fa0A_I101', '1fa0A_S89', '1fa0A_L155', '1fa0A_R212', '1fa0A_K215', '1fa0A_L216', '1fa0A_L211', '1fa0A_I214', '1fa0A_G93', '1fa0A_L92', '1fa0A_A213', '1fa0A_D100', '1fa0A_I153', '1fa0A_V94', '1fa0A_D154', '1fa0A_D102', '1fa0A_Q219']	['I65', 'R54', 'G51', 'I63', 'S52', 'I131', 'K165', 'K165', 'L163', 'I164', 'I164', 'G56', 'L55', 'I164', 'D62', 'L129', 'L57', 'D130', 'D64', 'Q147']	2.7.7.19	12	12	['1fa0A_100', '1fa0A_224', '1fa0A_89', '1fa0A_102', '1fa0A_154', '1fa0A_215']	['S52' 'K165' 'D62' 'D130' 'D64']	[True, True, True, True, True]	0.833333333	Nucleotidyl transferase AbiEii toxin, Type IV TA system	1		2.273455904
A0A3R6JKF7	nucleoside deoxyribosyltransferase	0.830623202	0	0	['1f8xA_Y7', '1f8xA_D72', '1f8xA_L83', '1f8xA_I76', '1f8xA_E98', '1f8xA_G9', '1f8xA_M97', '1f8xA_G100', '1f8xA_Y69', '1f8xA_T68', '1f8xA_N74', '1f8xA_G96', '1f8xA_A102', '1f8xA_P42', '1f8xA_D92', '1f8xA_L95', '1f8xA_I6', '1f8xA_N70', '1f8xA_L73', '1f8xA_G94', '1f8xA_G75', '1f8xA_N71', '1f8xA_L99']	['Y5', 'D68', 'L76', 'L69', 'E91', 'I7', 'I62', 'T63', 'Y27', 'G61', 'D67', 'G87', 'A95', 'P42', 'S85', 'M88', 'I4', 'Q23', 'L66', 'G87', 'A95', 'C22', 'V24']	2.4.2.6	12	12	['1f8xA_98', '1f8xA_92', '1f8xA_7', '1f8xA_72']	['Y5' 'D68' 'E91' 'S85']	[True, True, True, False]	0.75	DUF4406 domain-containing protein	1	Gene3D--Hypothetical protein PA1492	2.288134389
A0A3E0P8V1	alpha-1,3-mannosyl-glycoprotein 2-beta-N-acetylglucosaminyltransferase	0.681135602	0	0	['1foaA_T315', '1foaA_D213', '1foaA_R295', '1foaA_M294', '1foaA_F289', '1foaA_E211', '1foaA_D291', '1foaA_W293', '1foaA_D292', '1foaA_L214', '1foaA_W290']	['S144', 'D121', 'R125', 'L76', 'Q45', 'N113', 'D75', 'W47', 'D38', 'M58', 'W51']	2.4.1.101	12	12	['1foaA_291', '1foaA_213']	['D121' 'D75']	[True, True]	1	Uncharacterized protein	1		2.29946985
A0A3E0P8V1	alpha-1,3-mannosyl-glycoprotein 2-beta-N-acetylglucosaminyltransferase	0.681135602	0	0	['1foaA_T315', '1foaA_D213', '1foaA_R295', '1foaA_M294', '1foaA_F289', '1foaA_E211', '1foaA_D291', '1foaA_W293', '1foaA_D292', '1foaA_L214', '1foaA_W290']	['S144', 'D121', 'R125', 'L76', 'Q45', 'N113', 'D75', 'W47', 'D38', 'M58', 'W51']	2.4.1.101	12	12	['1foaA_291', '1foaA_213']	['D121' 'D75']	[True, True]	1	Uncharacterized protein	1		2.29946985
A0A1J6Y5D1	methylphosphotriester-DNA--protein-cysteine S-methyltransferase	-0.292224067	0	0	['1adnA_C69', '1adnA_R43', '1adnA_C42', '1adnA_C38', '1adnA_R71']	['C39', 'R13', 'C12', 'C7', 'R9']	2.1.1.-	12	12	['1adnA_38', '1adnA_42', '1adnA_72', '1adnA_69']	['C39' 'C12' 'C7']	[True, True, True]	0.75	Acetone carboxylase	1		2.303791149
A0A2W4M8P9	anthrax lethal factor endopeptidase	0.79470906	0	0	['1pwvA_Y728', '1pwvA_T731', '1pwvA_A691', '1pwvA_H686', '1pwvA_T726', '1pwvA_E733', '1pwvA_V692', '1pwvA_F736', '1pwvA_D694', '1pwvA_L658', '1pwvA_F737', '1pwvA_D693', '1pwvA_H690', '1pwvA_E739', '1pwvA_A734', '1pwvA_G657', '1pwvA_G689', '1pwvA_A738', '1pwvA_E735', '1pwvA_E687', '1pwvA_E682', '1pwvA_G683', '1pwvA_I685', '1pwvA_G729']	['Y113', 'S115', 'A125', 'H75', 'T14', 'P117', 'V74', 'F91', 'E121', 'L49', 'V78', 'E121', 'H79', 'E121', 'E119', 'A48', 'V78', 'A122', 'E119', 'E76', 'D67', 'G70', 'V78', 'S112']	3.4.24.83	12	12	['1pwvA_735', '1pwvA_728', '1pwvA_690', '1pwvA_686', '1pwvA_687']	['Y113' 'H75' 'H79' 'E119' 'E76']	[True, True, True, True, True]	1	Metallopeptidase domain-containing protein	1	InterPro--MPept_dom_proc;Pfam--DUF4157	2.392814364
A0A831WW74	galactosylgalactosylxylosylprotein 3-beta-glucuronosyltransferase	0.848126697	0	0	['1kwsA_D196', '1kwsA_L285', '1kwsA_L280', '1kwsA_D195', '1kwsA_D194', '1kwsA_S282', '1kwsA_S283', '1kwsA_E281']	['D128', 'I249', 'L103', 'D127', 'E126', 'T246', 'T43', 'E242']	2.4.1.135	12	12	['1kwsA_281', '1kwsA_196']	['D128' 'E242']	[True, True]	1	Calcium-binding protein	1		2.401997705
A0A4P2VAF3	ornithine cyclodeaminase	0.87806512	0	0	['1x7dA_D228', '1x7dA_E56', '1x7dA_V71', '1x7dA_R45', '1x7dA_L57', '1x7dA_K232', '1x7dA_V46', '1x7dA_I55']	['D28', 'E11', 'E11', 'R22', 'V10', 'K32', 'I6', 'I8']	4.3.1.12	12	12	['1x7dA_56', '1x7dA_228']	['D28' 'E11']	[True, True]	1	Uncharacterized protein	1		2.468990241
A0A1H2E7V5	histone acetyltransferase (HAT1 family)	0.832121505	0	0	['1bobA_Q219', '1bobA_P257', '1bobA_G232', '1bobA_F220', '1bobA_E255', '1bobA_K216', '1bobA_I217']	['Q30', 'L86', 'A51', 'F18', 'E79', 'K12', 'V13']	2.3.1.48	12	12	['1bobA_255', '1bobA_220']	['F18' 'E79']	[True, True]	1	Rod shape-determining protein MreB	1		2.579107432
A0A2L0F4S8	polynucleotide adenylyltransferase	0.791848986	0	0	['1fa0A_D154', '1fa0A_L92', '1fa0A_I214', '1fa0A_G88', '1fa0A_L216', '1fa0A_K145', '1fa0A_K215', '1fa0A_I101', '1fa0A_Q219', '1fa0A_T103', '1fa0A_S89', '1fa0A_L211', '1fa0A_R212', '1fa0A_L155', '1fa0A_Y224', '1fa0A_I153', '1fa0A_V94', '1fa0A_W217', '1fa0A_D100', '1fa0A_G233', '1fa0A_W236', '1fa0A_A213', '1fa0A_G93', '1fa0A_D102']	['D131', 'L58', 'I164', 'G52', 'L162', 'R119', 'K165', 'L64', 'R151', 'L66', 'S53', 'I161', 'R158', 'I132', 'Y174', 'V130', 'L58', 'W168', 'D63', 'G180', 'W168', 'I161', 'G57', 'D65']	2.7.7.19	12	12	['1fa0A_100', '1fa0A_224', '1fa0A_89', '1fa0A_102', '1fa0A_154', '1fa0A_215']	['D131' 'K165' 'S53' 'Y174' 'D63' 'D65']	[True, True, True, True, True, True]	1	Uncharacterized protein	1		2.598152704
A0A495ZPW1	polynucleotide adenylyltransferase	0.743765275	0	0	['1fa0A_L92', '1fa0A_I153', '1fa0A_A213', '1fa0A_I101', '1fa0A_T103', '1fa0A_V94', '1fa0A_K215', '1fa0A_G233', '1fa0A_Q219', '1fa0A_Y90', '1fa0A_T86', '1fa0A_L216', '1fa0A_D154', '1fa0A_D102', '1fa0A_L211', '1fa0A_V223', '1fa0A_S89', '1fa0A_L155', '1fa0A_W217', '1fa0A_D100', '1fa0A_G88', '1fa0A_Y224', '1fa0A_I214', '1fa0A_R212']	['L44', 'I115', 'I170', 'I52', 'I54', 'T46', 'K151', 'S167', 'N22', 'Y42', 'V38', 'A153', 'D116', 'D53', 'I150', 'T46', 'S41', 'I54', 'W188', 'D51', 'G40', 'Y160', 'I170', 'K151']	2.7.7.19	12	12	['1fa0A_100', '1fa0A_224', '1fa0A_89', '1fa0A_102', '1fa0A_154', '1fa0A_215']	['K151' 'D116' 'D53' 'S41' 'D51' 'Y160']	[True, True, True, True, True, True]	1	Polymerase nucleotidyl transferase domain-containing protein	1		2.698539635
A0A1F6ZV43	alpha-1,3-mannosyl-glycoprotein 2-beta-N-acetylglucosaminyltransferase	0.671219709	0	0	['1foaA_M294', '1foaA_R295', '1foaA_D213', '1foaA_W293', '1foaA_D292', '1foaA_L214', '1foaA_D291', '1foaA_T315']	['L45', 'R111', 'D107', 'W33', 'D37', 'L103', 'D37', 'L16']	2.4.1.101	12	12	['1foaA_291', '1foaA_213']	['D107' 'D37']	[True, True]	1	ParB/Sulfiredoxin domain-containing protein	1		2.74148657
A0A6C0ERR9	methylphosphotriester-DNA--protein-cysteine S-methyltransferase	-0.386140497	0	0	['1adnA_R43', '1adnA_C38', '1adnA_C69', '1adnA_R39', '1adnA_C72', '1adnA_R71']	['Q83', 'C104', 'C107', 'V3', 'C82', 'E108']	2.1.1.-	12	12	['1adnA_38', '1adnA_42', '1adnA_72', '1adnA_69']	['C104' 'C107' 'C82']	[True, True, True]	0.75	PIR Superfamily Protein	1		2.995207127
A0A7W0PRA9	dTDP-6-deoxy-D-xylo-4-hexulose 3,5 epimerase	0.80894245	0	0	['2ixjA_H65', '2ixjA_L75', '2ixjA_G174', '2ixjA_N52', '2ixjA_G73', '2ixjA_H121', '2ixjA_D51', '2ixjA_I115', '2ixjA_L133', '2ixjA_G63', '2ixjA_Y66', '2ixjA_K170', '2ixjA_M113', '2ixjA_T136', '2ixjA_Y134', '2ixjA_S168', '2ixjA_L64', '2ixjA_K135', '2ixjA_D171', '2ixjA_A120']	['H4', 'V23', 'A72', 'V3', 'G5', 'V23', 'V34', 'V23', 'V55', 'G5', 'Y58', 'A72', 'V23', 'T26', 'Y58', 'D45', 'I54', 'R22', 'D69', 'V23']	5.1.3.13	12	12	['2ixjA_134', '2ixjA_65', '2ixjA_171', '2ixjA_74']	['H4' 'Y58' 'D69']	[True, True, True]	0.75	Uncharacterized protein	1		3.352229148
A0A257JVL4	type II site-specific deoxyribonuclease, Cfr10I/Bse634I	0.750575294	0	0	['1cfrA_S206', '1cfrA_L201', '1cfrA_A233', '1cfrA_G205', '1cfrA_G75', '1cfrA_D134', '1cfrA_G67', '1cfrA_Y229', '1cfrA_Q200', '1cfrA_H203', '1cfrA_E71', '1cfrA_E204', '1cfrA_I74', '1cfrA_K190', '1cfrA_A202', '1cfrA_L73', '1cfrA_L187', '1cfrA_P133', '1cfrA_L207', '1cfrA_M208', '1cfrA_S131', '1cfrA_V189', '1cfrA_A232', '1cfrA_S188']	['N92', 'I90', 'S115', 'I94', 'I91', 'D62', 'I91', 'F75', 'E88', 'N92', 'E88', 'Q89', 'I94', 'K79', 'A11', 'I91', 'V76', 'C61', 'I91', 'I94', 'K59', 'I142', 'I113', 'E77']	3.1.21.4	12	12	['1cfrA_134', '1cfrA_71', '1cfrA_204', '1cfrA_190']	['D62' 'E88' 'Q89' 'K79']	[True, True, False, True]	0.75	Uncharacterized protein	1		3.390518292
A0A2E8WAF1	levansucrase	0.876753379	0	0	['1oygA_D358', '1oygA_R343', '1oygA_D247', '1oygA_S87', '1oygA_Y411', '1oygA_G165', '1oygA_I341', '1oygA_A108', '1oygA_H249', '1oygA_R246', '1oygA_D86', '1oygA_A344', '1oygA_T357', '1oygA_S412', '1oygA_E342', '1oygA_T180', '1oygA_S164', '1oygA_P248']	['T216', 'D193', 'D323', 'I194', 'E322', 'G326', 'T260', 'V386', 'H261', 'E322', 'D193', 'T375', 'A388', 'G259', 'E322', 'T216', 'A192', 'P324']	2.4.1.10	12	12	['1oygA_342', '1oygA_164', '1oygA_247', '1oygA_86']	['D323' 'D193' 'E322' 'A192']	[True, True, True, False]	0.75	DUF4185 domain-containing protein	1		3.406831679
A0A2E8WAF1	levansucrase	0.876753379	0	0	['1oygA_D358', '1oygA_R343', '1oygA_D247', '1oygA_S87', '1oygA_Y411', '1oygA_G165', '1oygA_I341', '1oygA_A108', '1oygA_H249', '1oygA_R246', '1oygA_D86', '1oygA_A344', '1oygA_T357', '1oygA_S412', '1oygA_E342', '1oygA_T180', '1oygA_S164', '1oygA_P248']	['T216', 'D193', 'D323', 'I194', 'E322', 'G326', 'T260', 'V386', 'H261', 'E322', 'D193', 'T375', 'A388', 'G259', 'E322', 'T216', 'A192', 'P324']	2.4.1.10	12	12	['1oygA_342', '1oygA_164', '1oygA_247', '1oygA_86']	['D323' 'D193' 'E322' 'A192']	[True, True, True, False]	0.75	DUF4185 domain-containing protein	1		3.406831679
A0A353B3K8	L-peptidase	0.630885853	0	0	['1qolB_D166', '1qolB_L143', '1qolB_P45', '1qolB_A51', '1qolB_V150', '1qolB_E165', '1qolB_E147', '1qolB_I162', '1qolB_G145', '1qolB_H148', '1qolB_N47', '1qolB_D49', '1qolB_D164', '1qolB_N54', '1qolB_D163', '1qolB_N46', '1qolB_A149']	['N160', 'L172', 'P121', 'A83', 'S69', 'D122', 'D65', 'P153', 'G11', 'D122', 'N194', 'N194', 'T192', 'N194', 'D79', 'N194', 'E117']	3.4.22.46	12	12	['1qolB_51', '1qolB_163', '1qolB_148', '1qolB_46']	['A83' 'D122' 'D79' 'N194']	[True, False, True, True]	0.75	DUF481 domain-containing protein	1	InterPro--DUF481;Pfam--DUF481	3.472101563
A0A7Y6X6G5	adenain	0.598203289	0	0	['1nlnA_S119', '1nlnA_F125', '1nlnA_G123', '1nlnA_E71', '1nlnA_F70', '1nlnA_Q115', '1nlnA_C122', '1nlnA_L124', '1nlnA_F75', '1nlnA_G116', '1nlnA_C126', '1nlnA_A121', '1nlnA_P72', '1nlnA_H54']	['S112', 'F36', 'G19', 'D111', 'F97', 'Q8', 'C18', 'V67', 'P9', 'Q8', 'A22', 'L17', 'S112', 'H96']	3.4.22.39	12	12	['1nlnA_122', '1nlnA_54', '1nlnA_71', '1nlnA_115']	['D111' 'Q8' 'C18' 'H96']	[False, True, True, True]	0.75	Ubiquitinyl hydrolase 1	1		3.538770754
A0A1Z4TJV3	H+-transporting two-sector ATPase (F-type, bacterial)	0.936385004	0	0	['1c17M_L209', '1c17M_P204', '1c17M_R210', '1c17M_V205', '1c17M_S202', '1c17M_N214', '1c17M_G208', '1c17L_L59', '1c17M_L207', '1c17L_V60', '1c17L_A62', '1c17M_S206', '1c17M_A217', '1c17L_M57', '1c17L_P64', '1c17M_F212', '1c17L_D61', '1c17L_G58', '1c17L_M65', '1c17M_M215', '1c17L_I63', '1c17M_G213', '1c17M_Y216', '1c17M_G218', '1c17M_L211', '1c17M_Q252']	['L49', 'A6', 'R35', 'L7', 'A4', 'S52', 'A48', 'I16', 'L49', 'I11', 'A46', 'S31', 'A27', 'M22', 'M22', 'F58', 'D33', 'A27', 'M8', 'M43', 'I11', 'A27', 'F51', 'A48', 'I11', 'S52']	7.1.2.2	12	12	['1c17M_210', '1c17M_206', '1c17M_214', '1c17L_61']	['R35' 'S52' 'S31' 'D33']	[True, False, True, True]	0.75	Uncharacterized protein	1	GO--C:membrane	3.553123643
A0A3N2CST4	adenain	0.635381955	0	0	['1nlnA_P72', '1nlnA_Q115', '1nlnA_H54', '1nlnA_A121', '1nlnA_G123', '1nlnA_L158', '1nlnA_F75', '1nlnA_C122', '1nlnA_F125', '1nlnA_C126']	['T174', 'Q22', 'H155', 'L26', 'G28', 'L178', 'F151', 'C27', 'F30', 'A31']	3.4.22.39	12	12	['1nlnA_122', '1nlnA_54', '1nlnA_71', '1nlnA_115']	['Q22' 'H155' 'C27']	[True, True, True]	0.75	Uncharacterized protein	1		3.611401916
A0A2B1BCS5	histone-lysine N-methyltransferase (Suvar3-9 subfamily)	0.357350033	0	0	['1pegA_Y178', '1pegA_W318', '1pegA_R177', '1pegA_V284', '1pegA_L265', '1pegA_L179', '1pegA_Y283', '1pegA_Y204', '1pegA_F281']	['Y33', 'P5', 'V21', 'P5', 'V36', 'V21', 'Y28', 'Y28', 'Y33']	2.1.1.43	12	12	['1pegA_178', '1pegA_283']	['Y33' 'Y28']	[True, True]	1	DUF5065 domain-containing protein	1	Gene3D---;InterPro--DUF5065;Pfam--DUF5065	3.668254461
A0A814S428	adenain	0.596794149	0	0	['1nlnA_E71', '1nlnA_F75', '1nlnA_H54', '1nlnA_P72', '1nlnA_G116', '1nlnA_L124', '1nlnA_G123', '1nlnA_C122', '1nlnA_Q115', '1nlnA_A121', '1nlnA_F125', '1nlnA_V114', '1nlnA_V53', '1nlnA_T45', '1nlnA_F73', '1nlnA_C126']	['D144', 'F18', 'H119', 'L145', 'L49', 'I24', 'G20', 'C19', 'Q11', 'T22', 'T22', 'L145', 'I182', 'S285', 'F146', 'A23']	3.4.22.39	12	12	['1nlnA_122', '1nlnA_54', '1nlnA_71', '1nlnA_115']	['D144' 'H119' 'C19' 'Q11']	[False, True, True, True]	0.75	Peptidase C39-like domain-containing protein	1		3.705277776
A0A814S428	adenain	0.596794149	0	0	['1nlnA_E71', '1nlnA_F75', '1nlnA_H54', '1nlnA_P72', '1nlnA_G116', '1nlnA_L124', '1nlnA_G123', '1nlnA_C122', '1nlnA_Q115', '1nlnA_A121', '1nlnA_F125', '1nlnA_V114', '1nlnA_V53', '1nlnA_T45', '1nlnA_F73', '1nlnA_C126']	['D144', 'F18', 'H119', 'L145', 'L49', 'I24', 'G20', 'C19', 'Q11', 'T22', 'T22', 'L145', 'I182', 'S285', 'F146', 'A23']	3.4.22.39	12	12	['1nlnA_122', '1nlnA_54', '1nlnA_71', '1nlnA_115']	['D144' 'H119' 'C19' 'Q11']	[False, True, True, True]	0.75	Peptidase C39-like domain-containing protein	1		3.705277776
A0A814S428	adenain	0.596794149	0	0	['1nlnA_E71', '1nlnA_F75', '1nlnA_H54', '1nlnA_P72', '1nlnA_G116', '1nlnA_L124', '1nlnA_G123', '1nlnA_C122', '1nlnA_Q115', '1nlnA_A121', '1nlnA_F125', '1nlnA_V114', '1nlnA_V53', '1nlnA_T45', '1nlnA_F73', '1nlnA_C126']	['D144', 'F18', 'H119', 'L145', 'L49', 'I24', 'G20', 'C19', 'Q11', 'T22', 'T22', 'L145', 'I182', 'S285', 'F146', 'A23']	3.4.22.39	12	12	['1nlnA_122', '1nlnA_54', '1nlnA_71', '1nlnA_115']	['D144' 'H119' 'C19' 'Q11']	[False, True, True, True]	0.75	Peptidase C39-like domain-containing protein	1		3.705277776
A0A653VBD5	epi-isozizaene synthase	0.754839568	0	0	['3kb9A_T197', '3kb9A_L196', '3kb9A_A93', '3kb9A_F198', '3kb9A_Y352', '3kb9A_A199', '3kb9A_W203', '3kb9A_F96', '3kb9A_W94', '3kb9A_Y172', '3kb9A_R194', '3kb9A_Q233', '3kb9A_H200', '3kb9A_F95', '3kb9A_S92', '3kb9A_Y91', '3kb9A_S336', '3kb9A_D100', '3kb9A_Y339', '3kb9A_W98', '3kb9A_D99', '3kb9A_V97', '3kb9A_Y69']	['V34', 'L162', 'S51', 'F167', 'Y80', 'F167', 'W47', 'F178', 'W47', 'Y174', 'R158', 'H181', 'H234', 'F46', 'M50', 'Y174', 'L112', 'D104', 'Y80', 'W47', 'N43', 'L52', 'Y163']	4.2.3.37	12	12	['3kb9A_95', '3kb9A_338', '3kb9A_198', '3kb9A_96']	['F167' 'F178' 'F46']	[True, True, True]	0.75	Membrane protein involved in the export of O-antigen and teichoic acid	1	GO--C:membrane;PANTHER--LIPID III FLIPPASE;PANTHER--PST FAMILY PREDICTED COLANIC ACID TRANSPORTER	3.747216675
A0A4P8E916	alpha-1,3-mannosyl-glycoprotein 2-beta-N-acetylglucosaminyltransferase	0.648946331	0	0	['1foaA_L214', '1foaA_T315', '1foaA_D213', '1foaA_D292', '1foaA_R295', '1foaA_E211', '1foaA_D212', '1foaA_D291', '1foaA_F289']	['C87', 'A237', 'D219', 'Q207', 'Q207', 'D84', 'A85', 'D206', 'F153']	2.4.1.101	12	12	['1foaA_291', '1foaA_213']	['D219' 'D206']	[True, True]	1	Uncharacterized protein	1		3.767156625
A0A1V4CDA3	5'-nucleotidase (mitochondrial)	0.841027165	0	0	['1q91A_D175', '1q91A_F194', '1q91A_I174', '1q91A_V40', '1q91A_D41', '1q91A_L46', '1q91A_C129', '1q91A_M42', '1q91A_V45', '1q91A_D176', '1q91A_G44', '1q91A_D43']	['D99', 'V45', 'L98', 'L6', 'D99', 'L12', 'L98', 'F8', 'V11', 'D100', 'G10', 'D9']	3.1.3.5	12	12	['1q91A_43', '1q91A_41', '1q91A_176']	['D99' 'D100' 'D9']	[True, True, True]	1	FCP1 homology domain-containing protein	1	Pfam--HAD_SAK_2	3.794276478
A0A2E5LRP4	adenain	0.642241883	0	0	['1nlnA_G123', '1nlnA_A121', '1nlnA_Q115', '1nlnA_F75', '1nlnA_C122', '1nlnA_G116', '1nlnA_F125', '1nlnA_P72', '1nlnA_F73', '1nlnA_S119', '1nlnA_L124', '1nlnA_C126', '1nlnA_H54']	['G17', 'S15', 'Q10', 'Y222', 'C16', 'T48', 'F57', 'P168', 'L169', 'T48', 'I21', 'C20', 'H151']	3.4.22.39	12	12	['1nlnA_122', '1nlnA_54', '1nlnA_71', '1nlnA_115']	['Q10' 'C16' 'H151']	[True, True, True]	0.75	Peptidase C39 domain-containing protein	1	Gene3D--Cysteine proteinases;InterPro--DUF3335;Pfam--DUF3335	3.810913903
A0A6M0JBW6	H+-transporting two-sector ATPase (F-type, bacterial)	0.880452318	0	0	['1c17M_A217', '1c17M_L209', '1c17L_L59', '1c17M_R210', '1c17L_M57', '1c17L_A62', '1c17M_S206', '1c17M_S202', '1c17M_V205', '1c17M_N214', '1c17M_G218', '1c17L_M65', '1c17M_G208', '1c17L_G58', '1c17M_Y216', '1c17M_G213', '1c17M_F212', '1c17L_D61', '1c17M_Q252', '1c17M_L207', '1c17M_P204', '1c17L_V60', '1c17M_L211', '1c17L_I63']	['T9', 'L8', 'L14', 'R53', 'M51', 'N38', 'S48', 'S5', 'V6', 'N52', 'S76', 'M37', 'G34', 'T9', 'Y71', 'S76', 'F7', 'N38', 'N38', 'L64', 'T26', 'L36', 'L22', 'L36']	7.1.2.2	12	12	['1c17M_210', '1c17M_206', '1c17M_214', '1c17L_61']	['R53' 'S48' 'N52' 'N38']	[True, True, True, False]	0.75	Uncharacterized protein	1		3.838628312
A0A841X7S4	L-peptidase	0.654192745	0	0	['1qolB_L143', '1qolB_N46', '1qolB_D164', '1qolB_N47', '1qolB_P45', '1qolB_D49', '1qolB_E165', '1qolB_I162', '1qolB_N54', '1qolB_N50', '1qolB_A149', '1qolB_E147', '1qolB_H148', '1qolB_G145', '1qolB_V150', '1qolB_A51']	['V58', 'N43', 'N43', 'N43', 'E42', 'D45', 'D9', 'V58', 'N43', 'N43', 'V58', 'D9', 'H34', 'G38', 'V58', 'A46']	3.4.22.46	12	12	['1qolB_51', '1qolB_163', '1qolB_148', '1qolB_46']	['N43' 'H34' 'A46']	[True, True, True]	0.75	Uncharacterized protein	1		3.851159259
A0A0U2VD76	H+-transporting two-sector ATPase (F-type, bacterial)	0.914846068	0	0	['1c17M_P204', '1c17M_A217', '1c17L_D61', '1c17L_P64', '1c17L_G58', '1c17L_M65', '1c17M_F212', '1c17M_L211', '1c17M_M215', '1c17L_I63', '1c17M_L209', '1c17M_L207', '1c17M_Y216', '1c17M_Q252', '1c17M_N214', '1c17L_V60', '1c17M_V205', '1c17L_M57', '1c17M_K203', '1c17M_R210', '1c17L_A62', '1c17M_S206', '1c17M_G213', '1c17L_L59', '1c17M_G208', '1c17M_G218']	['S22', 'G15', 'S18', 'A14', 'G15', 'M16', 'I17', 'I17', 'I17', 'I17', 'I17', 'I17', 'Y21', 'Q20', 'N19', 'I17', 'I17', 'M16', 'R25', 'R26', 'A14', 'S22', 'G15', 'I11', 'G15', 'G15']	7.1.2.2	12	12	['1c17M_210', '1c17M_206', '1c17M_214', '1c17L_61']	['S18' 'N19' 'R26' 'S22']	[False, True, True, True]	0.75	Uncharacterized protein	1	GO--C:membrane	3.869171069
A0A150SEU0	cyanase	0.723619579	0	0	['1dw9D_F97', '1dw9D_Q102', '1dw9A_A123', '1dw9A_I121', '1dw9A_S122', '1dw9D_Y98', '1dw9D_L101', '1dw9A_I124', '1dw9A_K149', '1dw9D_E99', '1dw9D_R96', '1dw9D_Y95', '1dw9D_V103']	['F51', 'E55', 'E11', 'L42', 'S43', 'F51', 'L54', 'G12', 'K64', 'E55', 'R50', 'F51', 'E55']	4.2.1.104	12	12	['1dw9D_96', '1dw9A_122', '1dw9D_99']	['S43' 'E55' 'R50']	[True, True, True]	1	Restriction endonuclease domain-containing protein	1		3.89617734
A0A0V0SUU5	H+-transporting two-sector ATPase (F-type, bacterial)	0.931568605	0	0	['1c17M_F212', '1c17M_G218', '1c17L_L59', '1c17M_L209', '1c17M_L207', '1c17L_V60', '1c17M_S206', '1c17M_Q252', '1c17M_V205', '1c17L_P64', '1c17L_A62', '1c17M_S202', '1c17M_A217', '1c17M_N214', '1c17L_G58', '1c17L_M57', '1c17M_G208', '1c17M_P204', '1c17L_D61', '1c17M_G213', '1c17M_R210', '1c17M_Y216', '1c17L_I63', '1c17M_M215', '1c17L_M65', '1c17M_L211']	['F8', 'G33', 'V10', 'I6', 'V10', 'L34', 'S9', 'Q31', 'I6', 'S9', 'S37', 'T3', 'S9', 'N22', 'S9', 'S9', 'G33', 'C4', 'E16', 'A13', 'R14', 'Y11', 'V10', 'I15', 'C4', 'L26']	7.1.2.2	12	12	['1c17M_210', '1c17M_206', '1c17M_214', '1c17L_61']	['S9' 'N22' 'E16' 'R14']	[True, True, False, True]	0.75	Uncharacterized protein	1		3.896988049
A0A2Z4ACZ3	protein-glutamine gamma-glutamyltransferase (bacterial)	0.729980669	0	0	['1iu4A_Y291', '1iu4A_G257', '1iu4A_H274', '1iu4A_T270', '1iu4A_D255', '1iu4A_V271', '1iu4A_Y256', '1iu4A_T273', '1iu4A_W258', '1iu4A_S199', '1iu4A_F254', '1iu4A_G275', '1iu4A_W272', '1iu4A_H201', '1iu4A_S293']	['Y103', 'V106', 'H114', 'N111', 'D56', 'C45', 'Y15', 'I46', 'W113', 'A170', 'F29', 'G92', 'W113', 'H114', 'C45']	2.3.2.13	12	12	['1iu4A_272', '1iu4A_274', '1iu4A_255', '1iu4A_64']	['H114' 'D56' 'W113']	[True, True, True]	0.75	Uncharacterized protein	1		3.91848012
A0A2Z4ACZ3	protein-glutamine gamma-glutamyltransferase (bacterial)	0.729980669	0	0	['1iu4A_Y291', '1iu4A_G257', '1iu4A_H274', '1iu4A_T270', '1iu4A_D255', '1iu4A_V271', '1iu4A_Y256', '1iu4A_T273', '1iu4A_W258', '1iu4A_S199', '1iu4A_F254', '1iu4A_G275', '1iu4A_W272', '1iu4A_H201', '1iu4A_S293']	['Y103', 'V106', 'H114', 'N111', 'D56', 'C45', 'Y15', 'I46', 'W113', 'A170', 'F29', 'G92', 'W113', 'H114', 'C45']	2.3.2.13	12	12	['1iu4A_272', '1iu4A_274', '1iu4A_255', '1iu4A_64']	['H114' 'D56' 'W113']	[True, True, True]	0.75	Uncharacterized protein	1		3.91848012
A0A2D4TLW2	anthrax lethal factor endopeptidase	0.770083074	0	0	['1pwvA_E687', '1pwvA_H686', '1pwvA_A738', '1pwvA_E739', '1pwvA_D693', '1pwvA_H690', '1pwvA_F737', '1pwvA_I685', '1pwvA_G683', '1pwvA_T726', '1pwvA_Y659', '1pwvA_F688', '1pwvA_G657', '1pwvA_Y728', '1pwvA_G689', '1pwvA_V692', '1pwvA_A734', '1pwvA_L658', '1pwvA_D694', '1pwvA_A691', '1pwvA_E735']	['E60', 'H59', 'A83', 'E84', 'E84', 'H63', 'F82', 'L115', 'T56', 'Q74', 'Y33', 'F82', 'G31', 'Y111', 'A83', 'T86', 'V79', 'L32', 'E84', 'L61', 'E80']	3.4.24.83	12	12	['1pwvA_735', '1pwvA_728', '1pwvA_690', '1pwvA_686', '1pwvA_687']	['E60' 'H59' 'H63' 'Y111' 'E80']	[True, True, True, True, True]	1	IrrE N-terminal-like domain-containing protein	1		4.029131187
A0A0V0REQ6	H+-transporting two-sector ATPase (F-type, bacterial)	0.935074943	0	0	['1c17M_S202', '1c17M_P204', '1c17M_F212', '1c17M_R210', '1c17M_Q252', '1c17L_M57', '1c17M_N214', '1c17M_V205', '1c17M_K203', '1c17L_I63', '1c17M_S206', '1c17M_G218', '1c17M_L207', '1c17L_D61', '1c17L_A62', '1c17M_Y216', '1c17L_P64', '1c17M_G208', '1c17L_M65', '1c17M_G213', '1c17M_L211', '1c17L_G58', '1c17L_L59', '1c17M_L209', '1c17L_V60', '1c17M_A217']	['I2', 'I22', 'F19', 'R42', 'N29', 'Q51', 'N39', 'I22', 'K21', 'I32', 'S46', 'G31', 'I22', 'Q58', 'T33', 'Y47', 'T33', 'G31', 'T33', 'S46', 'I50', 'G34', 'I32', 'I32', 'I32', 'S46']	7.1.2.2	12	12	['1c17M_210', '1c17M_206', '1c17M_214', '1c17L_61']	['R42' 'N39' 'S46' 'Q58']	[True, True, True, False]	0.75	FLYWCH-type domain-containing protein	1		4.038013421
A0A531KRS6	H+-transporting two-sector ATPase (F-type, bacterial)	0.916040535	0	0	['1c17M_Q252', '1c17L_I63', '1c17L_G58', '1c17M_L209', '1c17M_G213', '1c17L_M65', '1c17L_M57', '1c17M_M215', '1c17M_G218', '1c17M_N214', '1c17M_F212', '1c17L_L59', '1c17M_V205', '1c17M_P204', '1c17L_V60', '1c17M_K203', '1c17M_A217', '1c17M_L211', '1c17M_Y216', '1c17M_S206', '1c17M_G208', '1c17L_D61', '1c17M_R210', '1c17L_A62', '1c17M_L207', '1c17M_S202']	['N27', 'L28', 'G11', 'L13', 'N27', 'T10', 'T10', 'A33', 'A33', 'N27', 'F26', 'I23', 'I9', 'M1', 'I9', 'R5', 'T10', 'I9', 'F26', 'A7', 'A33', 'D31', 'R30', 'C20', 'I9', 'M1']	7.1.2.2	12	12	['1c17M_210', '1c17M_206', '1c17M_214', '1c17L_61']	['N27' 'A7' 'D31' 'R30']	[True, False, True, True]	0.75	Efflux transporter periplasmic adaptor subunit	1	GO--C:membrane	4.049903657
W9G3X4	anthrax lethal factor endopeptidase	0.769056804	0	0	['1pwvA_F736', '1pwvA_G683', '1pwvA_E735', '1pwvA_A738', '1pwvA_H686', '1pwvA_A734', '1pwvA_E739', '1pwvA_T731', '1pwvA_L658', '1pwvA_D694', '1pwvA_H690', '1pwvA_G657', '1pwvA_E687', '1pwvA_F737', '1pwvA_Y728', '1pwvA_G689', '1pwvA_I685', '1pwvA_G729', '1pwvA_T726', '1pwvA_D693', '1pwvA_F688', '1pwvA_V692', '1pwvA_E682', '1pwvA_A691', '1pwvA_S727']	['A113', 'V38', 'E62', 'A65', 'H41', 'S61', 'E62', 'D102', 'A4', 'A160', 'H45', 'A3', 'E42', 'F64', 'Y114', 'G63', 'V68', 'A113', 'V56', 'E66', 'F64', 'V136', 'A156', 'V136', 'D100']	3.4.24.83	12	12	['1pwvA_735', '1pwvA_728', '1pwvA_690', '1pwvA_686', '1pwvA_687']	['E62' 'H41' 'H45' 'E42' 'Y114']	[True, True, True, True, True]	1	Peptidase MA-like domain-containing protein	1		4.077100195
A0A0R2H3N7	H+-transporting two-sector ATPase (F-type, bacterial)	0.888984121	0	0	['1c17M_L209', '1c17M_Y216', '1c17M_G208', '1c17M_G218', '1c17M_P204', '1c17L_L59', '1c17L_G58', '1c17M_L207', '1c17M_L211', '1c17M_N214', '1c17M_V205', '1c17M_Q252', '1c17M_G213', '1c17M_A217', '1c17L_I63', '1c17L_V60', '1c17M_M215', '1c17L_A62', '1c17L_P64', '1c17L_M65', '1c17M_S206', '1c17M_F212', '1c17L_D61', '1c17M_R210', '1c17L_M57']	['L27', 'Y37', 'G33', 'G35', 'L12', 'L12', 'G25', 'L12', 'L34', 'N42', 'L12', 'N42', 'G35', 'A8', 'L12', 'T29', 'E51', 'A15', 'T29', 'L12', 'S28', 'F32', 'E51', 'R38', 'L34']	7.1.2.2	12	12	['1c17M_210', '1c17M_206', '1c17M_214', '1c17L_61']	['N42' 'S28' 'E51' 'R38']	[True, True, False, True]	0.75	Uncharacterized protein	1	GO--C:membrane	4.094182968
A0A0R2H3N7	H+-transporting two-sector ATPase (F-type, bacterial)	0.888984121	0	0	['1c17M_L209', '1c17M_Y216', '1c17M_G208', '1c17M_G218', '1c17M_P204', '1c17L_L59', '1c17L_G58', '1c17M_L207', '1c17M_L211', '1c17M_N214', '1c17M_V205', '1c17M_Q252', '1c17M_G213', '1c17M_A217', '1c17L_I63', '1c17L_V60', '1c17M_M215', '1c17L_A62', '1c17L_P64', '1c17L_M65', '1c17M_S206', '1c17M_F212', '1c17L_D61', '1c17M_R210', '1c17L_M57']	['L27', 'Y37', 'G33', 'G35', 'L12', 'L12', 'G25', 'L12', 'L34', 'N42', 'L12', 'N42', 'G35', 'A8', 'L12', 'T29', 'E51', 'A15', 'T29', 'L12', 'S28', 'F32', 'E51', 'R38', 'L34']	7.1.2.2	12	12	['1c17M_210', '1c17M_206', '1c17M_214', '1c17L_61']	['N42' 'S28' 'E51' 'R38']	[True, True, False, True]	0.75	Uncharacterized protein	1	GO--C:membrane	4.094182968
A0A7J5EX58	anthrax lethal factor endopeptidase	0.767765909	0	0	['1pwvA_V692', '1pwvA_E682', '1pwvA_E733', '1pwvA_E735', '1pwvA_H686', '1pwvA_I685', '1pwvA_E687', '1pwvA_A691', '1pwvA_G689', '1pwvA_F688', '1pwvA_T726', '1pwvA_Y728', '1pwvA_D693', '1pwvA_F737', '1pwvA_A734', '1pwvA_F736', '1pwvA_Y659', '1pwvA_G729', '1pwvA_T731', '1pwvA_G657', '1pwvA_H690', '1pwvA_E739', '1pwvA_G683', '1pwvA_A738', '1pwvA_D694', '1pwvA_R730']	['L91', 'T146', 'D136', 'E89', 'H69', 'V72', 'E70', 'A151', 'G90', 'F167', 'D143', 'Y140', 'E89', 'F167', 'A85', 'F139', 'Y49', 'T134', 'T134', 'G47', 'H73', 'E89', 'A149', 'A151', 'E202', 'R175']	3.4.24.83	12	12	['1pwvA_735', '1pwvA_728', '1pwvA_690', '1pwvA_686', '1pwvA_687']	['E89' 'H69' 'E70' 'Y140' 'H73']	[True, True, True, True, True]	1	DUF1570 domain-containing protein	1	InterPro--DUF1570;Pfam--DUF1570	4.099278568
A0A2E8H5N8	H+-transporting two-sector ATPase (F-type, bacterial)	0.871339684	0	0	['1c17L_D61', '1c17M_G213', '1c17L_M57', '1c17M_L211', '1c17M_A217', '1c17M_Q252', '1c17L_V60', '1c17M_R210', '1c17M_V205', '1c17M_G208', '1c17L_L59', '1c17L_I63', '1c17M_S206', '1c17M_L209', '1c17L_M65', '1c17M_G218', '1c17M_Y216', '1c17M_F212', '1c17M_N214', '1c17L_A62', '1c17M_P204', '1c17L_G58', '1c17M_L207']	['D53', 'S86', 'M90', 'L48', 'S86', 'Q15', 'L73', 'R55', 'V12', 'S88', 'M90', 'M90', 'S47', 'L89', 'M90', 'S86', 'F70', 'F63', 'Q15', 'M90', 'V12', 'S88', 'L48']	7.1.2.2	12	12	['1c17M_210', '1c17M_206', '1c17M_214', '1c17L_61']	['D53' 'R55' 'S47' 'Q15']	[True, True, True, False]	0.75	DUF1640 domain-containing protein	1	Gene3D---	4.123354635
A0A2E7W8U9	xanthine dehydrogenase (bacterial)	0.743222757	0	0	['1jrpB_D309', '1jrpB_C308', '1jrpB_F344', '1jrpB_V307', '1jrpB_G343', '1jrpB_P306', '1jrpB_E730', '1jrpB_P731', '1jrpB_S530', '1jrpB_R310', '1jrpB_A529', '1jrpB_L313', '1jrpB_G729', '1jrpB_M312']	['D185', 'A80', 'T75', 'M233', 'G76', 'P229', 'E182', 'T122', 'G76', 'R189', 'S74', 'L188', 'G76', 'V130']	1.17.1.4	12	12	['1jrpB_310', '1jrpB_730']	['E182' 'R189']	[True, True]	1	Uncharacterized protein	1		4.14431057
A0A0C3QN61	taurine dioxygenase	0.820345727	0	0	['1os7B_G205', '1os7B_H255', '1os7B_H269', '1os7B_T100', '1os7B_N95', '1os7B_T103', '1os7B_T272', '1os7B_R270', '1os7B_N203', '1os7B_P109', '1os7B_I113', '1os7B_L127', '1os7B_A271', '1os7B_Y256', '1os7B_D101', '1os7B_N250', '1os7B_I83', '1os7B_N97', '1os7B_H99', '1os7B_Q254', '1os7B_I82']	['A68', 'H72', 'V30', 'S67', 'D19', 'S67', 'N74', 'R84', 'N22', 'A42', 'V30', 'V88', 'V30', 'Y73', 'D19', 'S67', 'C28', 'N22', 'H17', 'C28', 'T75']	1.14.11.17	12	12	['1os7B_270', '1os7B_101', '1os7B_255', '1os7B_99']	['H72' 'R84' 'D19' 'H17']	[True, True, True, True]	1	Peptidase A1 domain-containing protein	1		4.179978564
A0A0C3QN61	taurine dioxygenase	0.820345727	0	0	['1os7B_G205', '1os7B_H255', '1os7B_H269', '1os7B_T100', '1os7B_N95', '1os7B_T103', '1os7B_T272', '1os7B_R270', '1os7B_N203', '1os7B_P109', '1os7B_I113', '1os7B_L127', '1os7B_A271', '1os7B_Y256', '1os7B_D101', '1os7B_N250', '1os7B_I83', '1os7B_N97', '1os7B_H99', '1os7B_Q254', '1os7B_I82']	['A68', 'H72', 'V30', 'S67', 'D19', 'S67', 'N74', 'R84', 'N22', 'A42', 'V30', 'V88', 'V30', 'Y73', 'D19', 'S67', 'C28', 'N22', 'H17', 'C28', 'T75']	1.14.11.17	12	12	['1os7B_270', '1os7B_101', '1os7B_255', '1os7B_99']	['H72' 'R84' 'D19' 'H17']	[True, True, True, True]	1	Peptidase A1 domain-containing protein	1		4.179978564
Q3MFS1	H+-transporting two-sector ATPase (F-type, bacterial)	0.939005125	0	0	['1c17L_A62', '1c17L_L59', '1c17L_G58', '1c17M_A217', '1c17M_R210', '1c17M_Y216', '1c17M_P204', '1c17M_G208', '1c17L_D61', '1c17M_Q252', '1c17M_L207', '1c17M_S206', '1c17L_M57', '1c17M_F212', '1c17M_G218', '1c17L_V60', '1c17M_L209', '1c17M_N214', '1c17M_L211', '1c17M_G213', '1c17M_V205', '1c17M_S202', '1c17L_P64', '1c17M_K203', '1c17L_I63', '1c17L_M65']	['A10', 'L15', 'A66', 'T73', 'R63', 'K46', 'T73', 'A66', 'D56', 'K18', 'L43', 'T45', 'A66', 'L43', 'A66', 'V72', 'L47', 'N67', 'L43', 'T73', 'V9', 'I4', 'A66', 'K18', 'V8', 'V8']	7.1.2.2	12	12	['1c17M_210', '1c17M_206', '1c17M_214', '1c17L_61']	['R63' 'D56' 'T45' 'N67']	[True, True, False, True]	0.75	Uncharacterized protein	1		4.199489269
A0A2N5KDB1	prephenate dehydratase	0.853479114	2.05E-05	0.000568308	['2qmxA_I49', '2qmxA_F174', '2qmxA_T171', '2qmxA_T77', '2qmxA_V79', '2qmxA_R172', '2qmxA_P50', '2qmxA_I170', '2qmxA_F173', '2qmxA_N53', '2qmxA_F78']	['V11', 'F56', 'T77', 'L42', 'V11', 'R54', 'G41', 'I52', 'F56', 'T59', 'Q43']	4.2.1.51	4.688312994	3.245416168	['2qmxA_173', '2qmxA_171']	['T77' 'F56']	[True, True]	1	Uncharacterized protein	1		4.244293149
A0A399ZBM1	L-peptidase	0.64445697	0	0	['1qolB_G145', '1qolB_A149', '1qolB_Y168', '1qolB_V150', '1qolB_I162', '1qolB_D163', '1qolB_N46', '1qolB_L143', '1qolB_P45', '1qolB_E165', '1qolB_D49', '1qolB_D166', '1qolB_N47', '1qolB_A51', '1qolB_E147', '1qolB_H148']	['G86', 'L13', 'Y73', 'S14', 'V72', 'D51', 'N12', 'T20', 'P33', 'D46', 'H37', 'A47', 'A10', 'T40', 'D46', 'H34']	3.4.22.46	12	12	['1qolB_51', '1qolB_163', '1qolB_148', '1qolB_46']	['D51' 'N12' 'T40' 'H34']	[True, True, False, True]	0.75	Phospholipid carrier-dependent glycosyltransferase	1	GO--F:transferase activity	4.260458434
A0A2S2CH07	ubiquitinyl hydrolase 1 (peptidase C12 type)	0.751191375	0	0	['1uchA_G96', '1uchA_H169', '1uchA_F170', '1uchA_I171', '1uchA_L54', '1uchA_T97', '1uchA_G99', '1uchA_C95', '1uchA_L55', '1uchA_A94', '1uchA_L183', '1uchA_D184', '1uchA_N93', '1uchA_T90', '1uchA_L168', '1uchA_I98', '1uchA_Q89']	['G34', 'H65', 'F66', 'L68', 'L68', 'A35', 'G40', 'C32', 'V55', 'S31', 'L68', 'D76', 'N30', 'V118', 'I64', 'A35', 'Q81']	3.4.19.12	12	12	['1uchA_169', '1uchA_184', '1uchA_95', '1uchA_89']	['H65' 'C32' 'D76' 'Q81']	[True, True, True, True]	1	Microcin J25-processing protein McjB C-terminal domain-containing protein	1		4.265578497
A0A2I1RHG1	type II site-specific deoxyribonuclease, Cfr10I/Bse634I	0.775411742	0	0	['1cfrA_L187', '1cfrA_K190', '1cfrA_D134', '1cfrA_A232', '1cfrA_I74', '1cfrA_T192', '1cfrA_S206', '1cfrA_A233', '1cfrA_W69', '1cfrA_V189', '1cfrA_P133', '1cfrA_W72', '1cfrA_H203', '1cfrA_L207', '1cfrA_L73', '1cfrA_E71', '1cfrA_A202', '1cfrA_Q200', '1cfrA_E204', '1cfrA_G205', '1cfrA_D68', '1cfrA_S188', '1cfrA_G75', '1cfrA_M208', '1cfrA_G67']	['I51', 'K54', 'E39', 'V118', 'L81', 'S56', 'N79', 'I119', 'W70', 'A53', 'V38', 'W70', 'N79', 'L83', 'L74', 'E72', 'N79', 'E72', 'E84', 'A80', 'E67', 'E52', 'A80', 'L81', 'E67']	3.1.21.4	12	12	['1cfrA_134', '1cfrA_71', '1cfrA_204', '1cfrA_190']	['K54' 'E39' 'E72' 'E84']	[True, False, True, True]	0.75	Uncharacterized protein	1		4.326702252
A0A2D6DU49	epi-isozizaene synthase	0.753049931	0	0	['3kb9A_D99', '3kb9A_Y339', '3kb9A_S92', '3kb9A_F95', '3kb9A_W98', '3kb9A_F96', '3kb9A_A93', '3kb9A_Q233', '3kb9A_V97', '3kb9A_Y172', '3kb9A_W203', '3kb9A_D100', '3kb9A_Y352', '3kb9A_Y69', '3kb9A_L196', '3kb9A_R194', '3kb9A_F198', '3kb9A_W94', '3kb9A_T197', '3kb9A_S336']	['K144', 'Y3', 'A209', 'F254', 'W206', 'F250', 'A143', 'M137', 'A143', 'Y140', 'W226', 'D255', 'Y3', 'Y157', 'L161', 'K144', 'F269', 'W206', 'V214', 'C117']	4.2.3.37	12	12	['3kb9A_95', '3kb9A_338', '3kb9A_198', '3kb9A_96']	['F254' 'F250' 'F269']	[True, True, True]	0.75	Peptidase M61 catalytic domain-containing protein	1		4.326999356
A0A2D6DU49	epi-isozizaene synthase	0.753049931	0	0	['3kb9A_D99', '3kb9A_Y339', '3kb9A_S92', '3kb9A_F95', '3kb9A_W98', '3kb9A_F96', '3kb9A_A93', '3kb9A_Q233', '3kb9A_V97', '3kb9A_Y172', '3kb9A_W203', '3kb9A_D100', '3kb9A_Y352', '3kb9A_Y69', '3kb9A_L196', '3kb9A_R194', '3kb9A_F198', '3kb9A_W94', '3kb9A_T197', '3kb9A_S336']	['K144', 'Y3', 'A209', 'F254', 'W206', 'F250', 'A143', 'M137', 'A143', 'Y140', 'W226', 'D255', 'Y3', 'Y157', 'L161', 'K144', 'F269', 'W206', 'V214', 'C117']	4.2.3.37	12	12	['3kb9A_95', '3kb9A_338', '3kb9A_198', '3kb9A_96']	['F254' 'F250' 'F269']	[True, True, True]	0.75	Peptidase M61 catalytic domain-containing protein	1		4.326999356
A0A1N7LY50	guanyl-specific ribonuclease Sa	0.821926074	0	0	['1pylA_V37', '1pylA_R71', '1pylA_H55', '1pylA_Y87', '1pylA_V72', '1pylA_D85', '1pylA_T69', '1pylA_A88', '1pylA_S83', '1pylA_G36', '1pylA_E56', '1pylA_T58', '1pylA_F57', '1pylA_R67', '1pylA_W82', '1pylA_G68', '1pylA_D66']	['V72', 'R51', 'R74', 'Y24', 'V54', 'D60', 'D60', 'A47', 'T58', 'D60', 'E67', 'P8', 'R51', 'R6', 'W73', 'G48', 'G48']	3.1.27.3	12	12	['1pylA_71', '1pylA_86', '1pylA_67', '1pylA_56']	['R51' 'E67' 'R6']	[True, True, True]	0.75	Nucleotidyltransferase	1	InterPro--DUF6504;Pfam--DUF6504	4.339512064
A0A1N7LY50	guanyl-specific ribonuclease Sa	0.821926074	0	0	['1pylA_V37', '1pylA_R71', '1pylA_H55', '1pylA_Y87', '1pylA_V72', '1pylA_D85', '1pylA_T69', '1pylA_A88', '1pylA_S83', '1pylA_G36', '1pylA_E56', '1pylA_T58', '1pylA_F57', '1pylA_R67', '1pylA_W82', '1pylA_G68', '1pylA_D66']	['V72', 'R51', 'R74', 'Y24', 'V54', 'D60', 'D60', 'A47', 'T58', 'D60', 'E67', 'P8', 'R51', 'R6', 'W73', 'G48', 'G48']	3.1.27.3	12	12	['1pylA_71', '1pylA_86', '1pylA_67', '1pylA_56']	['R51' 'E67' 'R6']	[True, True, True]	0.75	Nucleotidyltransferase	1	InterPro--DUF6504;Pfam--DUF6504	4.339512064
A0A523W6R1	anthrax lethal factor endopeptidase	0.769378233	0	0	['1pwvA_T731', '1pwvA_E687', '1pwvA_F737', '1pwvA_H686', '1pwvA_G689', '1pwvA_H690', '1pwvA_E739', '1pwvA_V692', '1pwvA_Y728', '1pwvA_F688', '1pwvA_T726', '1pwvA_A738', '1pwvA_D693', '1pwvA_F684', '1pwvA_I685', '1pwvA_D694', '1pwvA_G657', '1pwvA_E735', '1pwvA_A734', '1pwvA_A691', '1pwvA_E682', '1pwvA_G683', '1pwvA_F736', '1pwvA_L658']	['S408', 'E294', 'I422', 'H293', 'G296', 'H297', 'E318', 'T426', 'Y412', 'F295', 'S307', 'A419', 'D8', 'F295', 'F427', 'E366', 'G264', 'E318', 'S315', 'L291', 'E332', 'V290', 'L167', 'G265']	3.4.24.83	12	12	['1pwvA_735', '1pwvA_728', '1pwvA_690', '1pwvA_686', '1pwvA_687']	['E294' 'H293' 'H297' 'Y412' 'E318']	[True, True, True, True, True]	1	Peptidase M3A/M3B catalytic domain-containing protein	1	Gene3D---;SUPFAM--Metalloproteases ('zincins'), catalytic domain	4.345223546
Q64R58	1-alkyl-2-acetylglycerophosphocholine esterase	0.544354242	0	0	['1wabA_N104', '1wabA_S47', '1wabA_L196', '1wabA_V49', '1wabA_G73', '1wabA_D75', '1wabA_H195', '1wabA_T103', '1wabA_G74', '1wabA_D46', '1wabA_L51', '1wabA_Q50', '1wabA_S76', '1wabA_L194', '1wabA_L48']	['N150', 'S81', 'L152', 'T83', 'G108', 'E109', 'H323', 'A57', 'G108', 'N80', 'V59', 'Q116', 'S110', 'T210', 'C82']	3.1.1.47	12	12	['1wabA_74', '1wabA_47', '1wabA_195', '1wabA_104', '1wabA_192']	['N150' 'S81' 'H323' 'G108']	[True, True, True, True]	0.8	Histidine kinase	1	GO--C:membrane	4.379081784
A0A258IWL1	phenol 2-monooxygenase	0.778411356	2.05E-05	0.000879111	['1fohA_P364', '1fohA_F288', '1fohA_M277', '1fohA_E282', '1fohA_V114', '1fohA_R287', '1fohA_R263', '1fohA_V290', '1fohA_D54', '1fohA_D252', '1fohA_L115', '1fohA_I276', '1fohA_P280', '1fohA_L285', '1fohA_I279', '1fohA_K365', '1fohA_S363', '1fohA_R281', '1fohA_Y289', '1fohA_G249', '1fohA_G55', '1fohA_Y336']	['P208', 'L187', 'V138', 'D178', 'S7', 'R28', 'D97', 'V138', 'A207', 'E156', 'V94', 'V138', 'S7', 'F136', 'V94', 'R183', 'P208', 'R163', 'Y154', 'L93', 'G181', 'A114']	1.14.13.7	4.688579962	3.0559563	['1fohA_281', '1fohA_289', '1fohA_364', '1fohA_54']	['P208' 'A207' 'R163' 'Y154']	[True, False, True, True]	0.75	Uncharacterized protein	1		4.392582346
A0A258IWL1	phenol 2-monooxygenase	0.778411356	2.05E-05	0.000879111	['1fohA_P364', '1fohA_F288', '1fohA_M277', '1fohA_E282', '1fohA_V114', '1fohA_R287', '1fohA_R263', '1fohA_V290', '1fohA_D54', '1fohA_D252', '1fohA_L115', '1fohA_I276', '1fohA_P280', '1fohA_L285', '1fohA_I279', '1fohA_K365', '1fohA_S363', '1fohA_R281', '1fohA_Y289', '1fohA_G249', '1fohA_G55', '1fohA_Y336']	['P208', 'L187', 'V138', 'D178', 'S7', 'R28', 'D97', 'V138', 'A207', 'E156', 'V94', 'V138', 'S7', 'F136', 'V94', 'R183', 'P208', 'R163', 'Y154', 'L93', 'G181', 'A114']	1.14.13.7	4.688579962	3.0559563	['1fohA_281', '1fohA_289', '1fohA_364', '1fohA_54']	['P208' 'A207' 'R163' 'Y154']	[True, False, True, True]	0.75	Uncharacterized protein	1		4.392582346
A0A7Y6GKA5	alpha-D-ribose 1-methylphosphonate 5-phosphate C-P-lyase	0.507421545	0	0	['4xb6D_F264', '4xb6D_C244', '4xb6D_P240', '4xb6D_C266', '4xb6D_C241', '4xb6D_V265', '4xb6D_R273', '4xb6D_G245', '4xb6D_Q274', '4xb6D_I30', '4xb6D_C272']	['A5', 'C87', 'A69', 'C8', 'C84', 'T46', 'R34', 'G88', 'E35', 'A36', 'C50']	4.7.1.1	12	12	['4xb6D_272', '4xb6D_266', '4xb6D_244', '4xb6D_241', '4xb6D_32']	['C87' 'C8' 'C84' 'C50']	[True, True, True, True]	0.8	Uncharacterized protein	1		4.401967187
A0A1F8P5V8	isopenicillin-N synthase	0.699373969	0	0	['1odmA_H270', '1odmA_S210', '1odmA_Q232', '1odmA_F211', '1odmA_N328', '1odmA_P268', '1odmA_H214', '1odmA_R271', '1odmA_E212', '1odmA_T221', '1odmA_V272', '1odmA_N252', '1odmA_I269', '1odmA_E215']	['H113', 'T133', 'A131', 'F63', 'E36', 'P58', 'H59', 'R42', 'E150', 'A131', 'A131', 'Q70', 'V137', 'T102']	1.21.3.1	12	12	['1odmA_211', '1odmA_216', '1odmA_214', '1odmA_270']	['H113' 'F63' 'H59']	[True, True, True]	0.75	Uncharacterized protein	1		4.407148781
A0A1F8P5V8	isopenicillin-N synthase	0.699373969	0	0	['1odmA_H270', '1odmA_S210', '1odmA_Q232', '1odmA_F211', '1odmA_N328', '1odmA_P268', '1odmA_H214', '1odmA_R271', '1odmA_E212', '1odmA_T221', '1odmA_V272', '1odmA_N252', '1odmA_I269', '1odmA_E215']	['H113', 'T133', 'A131', 'F63', 'E36', 'P58', 'H59', 'R42', 'E150', 'A131', 'A131', 'Q70', 'V137', 'T102']	1.21.3.1	12	12	['1odmA_211', '1odmA_216', '1odmA_214', '1odmA_270']	['H113' 'F63' 'H59']	[True, True, True]	0.75	Uncharacterized protein	1		4.407148781
A0A015NRF4	guanyl-specific ribonuclease Sa	0.807876032	0	0	['1pylA_R71', '1pylA_Y87', '1pylA_G36', '1pylA_A88', '1pylA_G68', '1pylA_T58', '1pylA_V72', '1pylA_F57', '1pylA_H86', '1pylA_W82', '1pylA_V37', '1pylA_R67', '1pylA_S83', '1pylA_D85', '1pylA_D66', '1pylA_T69', '1pylA_H55', '1pylA_E56']	['R66', 'P70', 'G35', 'S99', 'G72', 'L95', 'V126', 'V126', 'H68', 'W50', 'P73', 'S110', 'S109', 'S69', 'E71', 'S99', 'V115', 'E67']	3.1.27.3	12	12	['1pylA_71', '1pylA_86', '1pylA_67', '1pylA_56']	['R66' 'H68' 'S110' 'E67']	[True, True, False, True]	0.75	Uncharacterized protein	1		4.430689275
M1EXV0	H+-transporting two-sector ATPase (F-type, bacterial)	0.905136208	0	0	['1c17M_L209', '1c17M_S206', '1c17M_A217', '1c17M_S202', '1c17L_V60', '1c17M_F212', '1c17L_P64', '1c17L_L59', '1c17L_I63', '1c17M_G213', '1c17M_N214', '1c17L_D61', '1c17M_V205', '1c17M_L211', '1c17M_R210', '1c17M_G218', '1c17L_G58', '1c17M_P204', '1c17M_L207', '1c17M_Y216', '1c17L_M57', '1c17L_M65', '1c17M_Q252', '1c17L_A62', '1c17M_G208', '1c17M_M215']	['L13', 'S34', 'N9', 'T4', 'I67', 'F14', 'V8', 'L28', 'L52', 'G10', 'N48', 'E59', 'V8', 'L49', 'R43', 'D47', 'G10', 'T4', 'L52', 'Y50', 'M7', 'M7', 'Q56', 'A33', 'C39', 'C53']	7.1.2.2	12	12	['1c17M_210', '1c17M_206', '1c17M_214', '1c17L_61']	['S34' 'N48' 'E59' 'R43']	[True, True, False, True]	0.75	YdfC protein	1	GO--C:membrane	4.461746473
A0A1W1V7X9	alpha-1,3-mannosyl-glycoprotein 2-beta-N-acetylglucosaminyltransferase	0.71254052	0	0	['1foaA_D213', '1foaA_R117', '1foaA_R295', '1foaA_M294', '1foaA_D212', '1foaA_D292', '1foaA_W293', '1foaA_D291', '1foaA_T315', '1foaA_F289']	['D109', 'R195', 'K203', 'V204', 'S108', 'D86', 'W222', 'D14', 'N153', 'F17']	2.4.1.101	12	12	['1foaA_291', '1foaA_213']	['D109' 'D14']	[True, True]	1	Glycosyltransferase	1		4.481699285
A0A448ZR15	linoleate 9S-lipoxygenase	0.808249784	0	0	['1lnhA_A711', '1lnhA_Q514', '1lnhA_H518', '1lnhA_H523', '1lnhA_H513', '1lnhA_I855', '1lnhA_V516', '1lnhA_S517', '1lnhA_H709', '1lnhA_Q716', '1lnhA_A710', '1lnhA_L708', '1lnhA_L520', '1lnhA_A524', '1lnhA_N558', '1lnhA_T522', '1lnhA_T704', '1lnhA_S856', '1lnhA_N713', '1lnhA_V712', '1lnhA_G715']	['S262', 'D392', 'H257', 'H261', 'H389', 'I469', 'I384', 'S394', 'H389', 'N292', 'S285', 'L256', 'I135', 'S262', 'N292', 'L260', 'T287', 'T270', 'N265', 'L391', 'S262']	1.13.11.58	12	12	['1lnhA_518', '1lnhA_709', '1lnhA_713', '1lnhA_857', '1lnhA_523']	['H257' 'H261' 'H389' 'N265']	[True, True, True, True]	0.8	Uncharacterized protein	1	GO--C:membrane	4.535750033
A0A1V4MZW2	protein-glutamine gamma-glutamyltransferase (bacterial)	0.80410715	0	0	['1iu4A_V271', '1iu4A_T270', '1iu4A_W258', '1iu4A_Y310', '1iu4A_Y256', '1iu4A_H201', '1iu4A_H274', '1iu4A_S293', '1iu4A_G257', '1iu4A_T273', '1iu4A_D255', '1iu4A_K200', '1iu4A_S199', '1iu4A_Y291', '1iu4A_W272', '1iu4A_G275']	['L50', 'D61', 'W74', 'Y53', 'Y51', 'H79', 'H79', 'T75', 'L50', 'L50', 'D61', 'Y51', 'H79', 'Y51', 'W74', 'T57']	2.3.2.13	12	12	['1iu4A_272', '1iu4A_274', '1iu4A_255', '1iu4A_64']	['H79' 'D61' 'W74']	[True, True, True]	0.75	Uncharacterized protein	1		4.552594477
E6UD36	histone-lysine N-methyltransferase (Suvar3-9 subfamily)	0.391506833	0	0	['1pegA_N241', '1pegA_Y178', '1pegA_D282', '1pegA_Y283', '1pegA_L265', '1pegA_Y204', '1pegA_I240']	['V105', 'Y42', 'A108', 'Y12', 'L175', 'Y12', 'I137']	2.1.1.43	12	12	['1pegA_178', '1pegA_283']	['Y42' 'Y12']	[True, True]	1	CbrC family protein	1	InterPro--UPF0167;Pfam--UPF0167	4.555230324
A0A4Q0M9S7	adenylate cyclase	0.649315306	0	0	['1cjuB_S1028', '1cjuB_T1033', '1cjuA_N482', '1cjuB_V1026', '1cjuA_I397', '1cjuA_F400', '1cjuA_A395', '1cjuA_E518', '1cjuB_A1027', '1cjuA_C441', '1cjuB_N1025', '1cjuB_R1029', '1cjuA_M483', '1cjuA_D440', '1cjuA_D396', '1cjuA_R484']	['M218', 'I123', 'N142', 'V67', 'I11', 'F14', 'I9', 'E120', 'C116', 'T50', 'D16', 'R194', 'F88', 'D49', 'D10', 'D10']	4.6.1.1	12	12	['1cjuB_1029', '1cjuA_397', '1cjuA_396', '1cjuB_1065', '1cjuA_440']	['I11' 'R194' 'D49' 'D10']	[True, True, True, True]	0.8	Guanylate cyclase domain-containing protein	1		4.559867271
A0A6P1MKT3	epi-isozizaene synthase	0.762512318	0	0	['3kb9A_L196', '3kb9A_S92', '3kb9A_V97', '3kb9A_T197', '3kb9A_F96', '3kb9A_Y91', '3kb9A_A199', '3kb9A_S336', '3kb9A_D99', '3kb9A_Q233', '3kb9A_D100', '3kb9A_F95', '3kb9A_Y339', '3kb9A_F198', '3kb9A_R194', '3kb9A_Y172', '3kb9A_W203', '3kb9A_W94', '3kb9A_Y69', '3kb9A_A93', '3kb9A_W98']	['F154', 'L184', 'A31', 'V41', 'F188', 'F180', 'N128', 'N128', 'D29', 'M176', 'D29', 'F180', 'F72', 'F72', 'R24', 'Y64', 'W27', 'W27', 'Y64', 'A31', 'W27']	4.2.3.37	12	12	['3kb9A_95', '3kb9A_338', '3kb9A_198', '3kb9A_96']	['F188' 'F180' 'F72']	[True, True, True]	0.75	Uncharacterized protein	1		4.565448341
A0A0P9D912	prephenate dehydratase	0.868817438	0	0	['2qmxA_T171', '2qmxA_F173', '2qmxA_N53', '2qmxA_I170', '2qmxA_E76', '2qmxA_T77', '2qmxA_V79', '2qmxA_F174', '2qmxA_R172', '2qmxA_P50', '2qmxA_F78']	['T45', 'F35', 'D50', 'V30', 'R32', 'T45', 'V30', 'T45', 'R32', 'L58', 'Y48']	4.2.1.51	12	12	['2qmxA_173', '2qmxA_171']	['T45' 'F35']	[True, True]	1	Uncharacterized protein	1		4.603569039
A0A260USQ8	type II site-specific deoxyribonuclease, Cfr10I/Bse634I	0.754316205	0	0	['1cfrA_S188', '1cfrA_Y229', '1cfrA_K190', '1cfrA_I74', '1cfrA_L201', '1cfrA_M208', '1cfrA_A232', '1cfrA_A233', '1cfrA_H203', '1cfrA_L73', '1cfrA_G205', '1cfrA_L187', '1cfrA_S206', '1cfrA_Q200', '1cfrA_D134', '1cfrA_A202', '1cfrA_V189', '1cfrA_G67', '1cfrA_G75', '1cfrA_L207', '1cfrA_E71', '1cfrA_S131', '1cfrA_D68']	['E71', 'Y111', 'K52', 'A92', 'V19', 'V16', 'V114', 'T115', 'H98', 'L89', 'G15', 'V70', 'S94', 'Q9', 'D55', 'V97', 'S72', 'A18', 'T91', 'V97', 'E87', 'D106', 'A18']	3.1.21.4	12	12	['1cfrA_134', '1cfrA_71', '1cfrA_204', '1cfrA_190']	['K52' 'D55' 'E87']	[True, True, True]	0.75	Uncharacterized protein	1		4.608212275
A0A1I7CL47	protein-glutamine gamma-glutamyltransferase (bacterial)	0.787503119	0	0	['1iu4A_T270', '1iu4A_F254', '1iu4A_V271', '1iu4A_G275', '1iu4A_W258', '1iu4A_S199', '1iu4A_D255', '1iu4A_H201', '1iu4A_T273', '1iu4A_H274', '1iu4A_S293', '1iu4A_W272', '1iu4A_Y310', '1iu4A_Y291', '1iu4A_Y256', '1iu4A_G257', '1iu4A_K200']	['T33', 'S2', 'S2', 'S2', 'W75', 'F55', 'D69', 'H76', 'F55', 'H76', 'H76', 'W75', 'Y35', 'Y28', 'Y35', 'F55', 'F55']	2.3.2.13	12	12	['1iu4A_272', '1iu4A_274', '1iu4A_255', '1iu4A_64']	['D69' 'H76' 'W75']	[True, True, True]	0.75	Uncharacterized protein	1		4.635557916
A0A031IJI3	nucleoside deoxyribosyltransferase	0.85999213	0	0	['1f8xA_A102', '1f8xA_E98', '1f8xA_T68', '1f8xA_F8', '1f8xA_I76', '1f8xA_I6', '1f8xA_N71', '1f8xA_D72', '1f8xA_L99', '1f8xA_Y69', '1f8xA_I81', '1f8xA_G75', '1f8xA_G94', '1f8xA_N74', '1f8xA_L83', '1f8xA_N70', '1f8xA_L73', '1f8xA_M97', '1f8xA_Y7', '1f8xA_D92', '1f8xA_G96', '1f8xA_L95', '1f8xA_G100', '1f8xA_G9']	['A79', 'E75', 'I48', 'I5', 'V56', 'L3', 'A51', 'E52', 'L76', 'F53', 'A61', 'A55', 'S71', 'A51', 'V63', 'A51', 'I48', 'V74', 'Y4', 'D32', 'V74', 'S72', 'G77', 'A6']	2.4.2.6	12	12	['1f8xA_98', '1f8xA_92', '1f8xA_7', '1f8xA_72']	['E75' 'E52' 'Y4' 'D32']	[True, False, True, True]	0.75	Group-specific protein	1	Gene3D---;SUPFAM--N-(deoxy)ribosyltransferase-like	4.643215578
A0A1I0HLV5	galactosylgalactosylxylosylprotein 3-beta-glucuronosyltransferase	0.834032859	0	0	['1kwsA_T309', '1kwsA_L280', '1kwsA_S282', '1kwsA_S283', '1kwsA_N197', '1kwsA_E281', '1kwsA_L284', '1kwsA_D196', '1kwsA_V251', '1kwsA_L285', '1kwsA_H279']	['Q92', 'I81', 'I81', 'G48', 'D102', 'E49', 'L53', 'D102', 'P106', 'I50', 'H80']	2.4.1.135	12	12	['1kwsA_281', '1kwsA_196']	['E49' 'D102']	[True, True]	1	Uncharacterized protein	1		4.690153721
A0A0F2NM95	H+-transporting two-sector ATPase (F-type, bacterial)	0.920009247	0	0	['1c17M_V205', '1c17M_F212', '1c17M_G213', '1c17L_A62', '1c17M_G218', '1c17M_L207', '1c17L_I63', '1c17M_N214', '1c17M_M215', '1c17M_S202', '1c17M_Y216', '1c17L_P64', '1c17M_L209', '1c17M_L211', '1c17M_S206', '1c17M_R210', '1c17M_A217', '1c17M_G208', '1c17L_M57', '1c17M_Q252', '1c17M_P204', '1c17L_V60', '1c17L_D61', '1c17L_L59', '1c17L_M65', '1c17L_G58']	['I15', 'F34', 'S55', 'S19', 'A50', 'I57', 'V18', 'N52', 'M56', 'N3', 'E33', 'V18', 'I57', 'I57', 'S55', 'R48', 'S55', 'A50', 'M54', 'N52', 'A50', 'V18', 'E25', 'V18', 'M54', 'S55']	7.1.2.2	12	12	['1c17M_210', '1c17M_206', '1c17M_214', '1c17L_61']	['N52' 'S55' 'R48' 'E25']	[True, True, True, False]	0.75	Uncharacterized protein	1		4.703214537
A0A843E0Q9	L-peptidase	0.632507176	0	0	['1qolB_N54', '1qolB_N50', '1qolB_L143', '1qolB_N47', '1qolB_D49', '1qolB_I162', '1qolB_V150', '1qolB_A149', '1qolB_H148', '1qolB_E165', '1qolB_N46', '1qolB_A51', '1qolB_Y168', '1qolB_E147', '1qolB_D163', '1qolB_D164']	['S126', 'N4', 'L72', 'N2', 'N4', 'I28', 'C50', 'N8', 'H133', 'E6', 'N2', 'A130', 'Y11', 'E6', 'E45', 'P32']	3.4.22.46	12	12	['1qolB_51', '1qolB_163', '1qolB_148', '1qolB_46']	['H133' 'N2' 'A130' 'E45']	[True, True, True, False]	0.75	C2 domain-containing protein	1		4.747249089
A0A0D6KC49	H+-transporting two-sector ATPase (F-type, bacterial)	0.90844989	0	0	['1c17M_S206', '1c17L_G58', '1c17L_M65', '1c17M_M215', '1c17L_V60', '1c17M_L211', '1c17M_G208', '1c17M_G218', '1c17M_L209', '1c17M_R210', '1c17M_Y216', '1c17L_L59', '1c17M_N214', '1c17M_S202', '1c17M_P204', '1c17M_A217', '1c17L_A62', '1c17L_D61', '1c17M_L207', '1c17L_I63', '1c17M_F212', '1c17L_M57', '1c17M_G213', '1c17M_Q252', '1c17M_V205', '1c17L_P64']	['S36', 'G11', 'M12', 'A28', 'L35', 'A28', 'G11', 'A28', 'V10', 'R30', 'E27', 'L15', 'N29', 'A6', 'P7', 'A28', 'G11', 'E34', 'L35', 'V10', 'F20', 'E27', 'A28', 'E34', 'V10', 'P13']	7.1.2.2	12	12	['1c17M_210', '1c17M_206', '1c17M_214', '1c17L_61']	['S36' 'R30' 'N29' 'E34']	[True, True, True, False]	0.75	Uncharacterized protein	1	GO--C:membrane	4.797048522
A0A3N5SY60	beta-galactoside alpha-2,3-sialyltransferase	0.756035578	0	0	['2wmlA_R268', '2wmlA_S271', '2wmlA_G317', '2wmlA_D320', '2wmlA_H319', '2wmlA_Y269', '2wmlA_Q108', '2wmlA_P270']	['R33', 'T71', 'G80', 'D78', 'H28', 'Y64', 'E31', 'L70']	2.4.99.4	12	12	['2wmlA_269', '2wmlA_319']	['H28' 'Y64']	[True, True]	1	Uncharacterized protein	1		4.864846472
A0A7K0F294	arginase	0.471146127	0	0	['1cevA_H139', '1cevA_H99', '1cevA_D228', '1cevA_H124', '1cevA_A102', '1cevA_L143', '1cevA_D126', '1cevA_D122', '1cevA_L227', '1cevA_L225', '1cevA_S224', '1cevA_D226']	['H237', 'H48', 'D185', 'H76', 'I117', 'I117', 'D78', 'D74', 'L184', 'L73', 'D181', 'D183']	3.5.3.1	12	12	['1cevA_122', '1cevA_139', '1cevA_126', '1cevA_99', '1cevA_124', '1cevA_226', '1cevA_228', '1cevA_271']	['H237' 'H48' 'D185' 'H76' 'D78' 'D74' 'D183']	[True, True, True, True, True, True, True]	0.875				4.904663426
